# Supplementary material for: The Biological Function Delineated Across Pan-Cancer Levels Through lncRNA-Based Prognostic Risk Assessment Factors for Pancreatic Cancer
Source: Front Cell Dev Biol. 2021 Jun 14;9:694652. doi: 10.3389/fcell.2021.694652 (PMC8236889; doi:10.3389/fcell.2021.694652)
Supplement: Supplementary file 3 [file Table_2.XLS]

gene1	gene2	gene2Type	cor	pvalue
TSPOAP1-AS1	EI24	protein_coding	-0.625	3.97E-21
TSPOAP1-AS1	PCDH1	protein_coding	-0.598	5.13E-19
TSPOAP1-AS1	VDAC1	protein_coding	-0.587	3.07E-18
TSPOAP1-AS1	ERO1A	protein_coding	-0.586	3.38E-18
TSPOAP1-AS1	ESRP1	protein_coding	-0.577	1.46E-17
TSPOAP1-AS1	FAM177A1	protein_coding	-0.576	1.86E-17
TSPOAP1-AS1	STAU1	protein_coding	-0.576	1.82E-17
TSPOAP1-AS1	BAIAP2L1	protein_coding	-0.572	3.33E-17
TSPOAP1-AS1	DSG2	protein_coding	-0.569	5.62E-17
TSPOAP1-AS1	CDCP1	protein_coding	-0.568	5.91E-17
TSPOAP1-AS1	TMBIM1	protein_coding	-0.567	7.23E-17
TSPOAP1-AS1	CTNNA1	protein_coding	-0.567	6.74E-17
TSPOAP1-AS1	RAC1	protein_coding	-0.566	7.91E-17
TSPOAP1-AS1	SLC35A2	protein_coding	-0.565	9.17E-17
TSPOAP1-AS1	FAM129B	protein_coding	-0.565	9.19E-17
TSPOAP1-AS1	ALDOA	protein_coding	-0.562	1.54E-16
TSPOAP1-AS1	TUFT1	protein_coding	-0.559	2.46E-16
TSPOAP1-AS1	RTN3	protein_coding	-0.555	4.45E-16
TSPOAP1-AS1	H1F0	protein_coding	-0.554	4.96E-16
TSPOAP1-AS1	CLDN12	protein_coding	-0.552	6.48E-16
TSPOAP1-AS1	MTX2	protein_coding	-0.552	6.17E-16
TSPOAP1-AS1	PPME1	protein_coding	-0.552	6.61E-16
TSPOAP1-AS1	MGAT4B	protein_coding	-0.552	6.36E-16
TSPOAP1-AS1	FAM83H	protein_coding	-0.551	7.49E-16
TSPOAP1-AS1	APLP2	protein_coding	-0.548	1.26E-15
TSPOAP1-AS1	IRF6	protein_coding	-0.544	2.08E-15
TSPOAP1-AS1	HTATIP2	protein_coding	-0.541	2.97E-15
TSPOAP1-AS1	PRELID2	protein_coding	-0.54	3.89E-15
TSPOAP1-AS1	ARHGAP32	protein_coding	-0.539	4.05E-15
TSPOAP1-AS1	MSMO1	protein_coding	-0.538	5.11E-15
TSPOAP1-AS1	PERP	protein_coding	-0.537	5.37E-15
TSPOAP1-AS1	ZFYVE21	protein_coding	-0.537	5.87E-15
TSPOAP1-AS1	CTTN	protein_coding	-0.537	5.52E-15
TSPOAP1-AS1	ORMDL2	protein_coding	-0.536	6.67E-15
TSPOAP1-AS1	CHMP4C	protein_coding	-0.535	7.19E-15
TSPOAP1-AS1	OCIAD2	protein_coding	-0.535	7.22E-15
TSPOAP1-AS1	KIAA1522	protein_coding	-0.534	7.93E-15
TSPOAP1-AS1	PRRG4	protein_coding	-0.534	8.59E-15
TSPOAP1-AS1	CDS1	protein_coding	-0.532	1.06E-14
TSPOAP1-AS1	SPINT1	protein_coding	-0.531	1.26E-14
TSPOAP1-AS1	PARD6B	protein_coding	-0.529	1.65E-14
TSPOAP1-AS1	ARMC10	protein_coding	-0.529	1.74E-14
TSPOAP1-AS1	PEX13	protein_coding	-0.528	1.84E-14
TSPOAP1-AS1	CD151	protein_coding	-0.528	1.94E-14
TSPOAP1-AS1	EPB41L1	protein_coding	-0.527	2.07E-14
TSPOAP1-AS1	EPCAM	protein_coding	-0.527	2.05E-14
TSPOAP1-AS1	SMS	protein_coding	-0.526	2.32E-14
TSPOAP1-AS1	PTPRF	protein_coding	-0.525	2.67E-14
TSPOAP1-AS1	COPG1	protein_coding	-0.525	2.71E-14
TSPOAP1-AS1	ADGRG1	protein_coding	-0.523	3.62E-14
TSPOAP1-AS1	SDC4	protein_coding	-0.523	3.41E-14
TSPOAP1-AS1	GORASP2	protein_coding	-0.522	4.31E-14
TSPOAP1-AS1	STT3A	protein_coding	-0.518	7.20E-14
TSPOAP1-AS1	SEMA4B	protein_coding	-0.517	7.53E-14
TSPOAP1-AS1	MAL2	protein_coding	-0.517	8.21E-14
TSPOAP1-AS1	TMEM141	protein_coding	-0.517	7.97E-14
TSPOAP1-AS1	CAMK2N1	protein_coding	-0.517	7.46E-14
TSPOAP1-AS1	TBL2	protein_coding	-0.516	9.51E-14
TSPOAP1-AS1	KDELR2	protein_coding	-0.516	9.23E-14
TSPOAP1-AS1	TJP2	protein_coding	-0.516	9.38E-14
TSPOAP1-AS1	AP1M2	protein_coding	-0.515	1.08E-13
TSPOAP1-AS1	CLDN7	protein_coding	-0.514	1.12E-13
TSPOAP1-AS1	TMEM63B	protein_coding	-0.514	1.12E-13
TSPOAP1-AS1	KRT18	protein_coding	-0.514	1.15E-13
TSPOAP1-AS1	PKP3	protein_coding	-0.514	1.09E-13
TSPOAP1-AS1	P4HA2	protein_coding	-0.514	1.16E-13
TSPOAP1-AS1	ATP6V1D	protein_coding	-0.514	1.19E-13
TSPOAP1-AS1	F11R	protein_coding	-0.513	1.40E-13
TSPOAP1-AS1	CTBP2	protein_coding	-0.511	1.75E-13
TSPOAP1-AS1	CERS2	protein_coding	-0.511	1.72E-13
TSPOAP1-AS1	GTF2IRD1	protein_coding	-0.51	2.05E-13
TSPOAP1-AS1	ARL6IP1	protein_coding	-0.51	1.86E-13
TSPOAP1-AS1	NR2F6	protein_coding	-0.51	1.96E-13
TSPOAP1-AS1	ZDHHC9	protein_coding	-0.51	1.95E-13
TSPOAP1-AS1	CTNND1	protein_coding	-0.508	2.51E-13
TSPOAP1-AS1	EBP	protein_coding	-0.508	2.48E-13
TSPOAP1-AS1	PLP2	protein_coding	-0.508	2.44E-13
TSPOAP1-AS1	OLA1	protein_coding	-0.507	2.92E-13
TSPOAP1-AS1	JPT2	protein_coding	-0.507	2.67E-13
TSPOAP1-AS1	ERG28	protein_coding	-0.506	3.28E-13
TSPOAP1-AS1	B3GNT3	protein_coding	-0.506	3.38E-13
TSPOAP1-AS1	KCNK1	protein_coding	-0.505	3.70E-13
TSPOAP1-AS1	RCOR2	protein_coding	-0.505	3.70E-13
TSPOAP1-AS1	ADIPOR1	protein_coding	-0.505	3.39E-13
TSPOAP1-AS1	TMC4	protein_coding	-0.504	4.19E-13
TSPOAP1-AS1	DHX32	protein_coding	-0.504	3.91E-13
TSPOAP1-AS1	CAPN2	protein_coding	-0.503	4.47E-13
TSPOAP1-AS1	MAP3K13	protein_coding	-0.503	4.55E-13
TSPOAP1-AS1	P4HA1	protein_coding	-0.503	4.80E-13
TSPOAP1-AS1	MANBAL	protein_coding	-0.502	5.05E-13
TSPOAP1-AS1	BFAR	protein_coding	-0.502	5.42E-13
TSPOAP1-AS1	KRT8	protein_coding	-0.502	5.04E-13
TSPOAP1-AS1	HSP90AA1	protein_coding	-0.502	4.92E-13
TSPOAP1-AS1	TSG101	protein_coding	-0.501	5.70E-13
TSPOAP1-AS1	HSPE1	protein_coding	-0.501	5.98E-13
TSPOAP1-AS1	EFNA1	protein_coding	-0.501	6.23E-13
TSPOAP1-AS1	TAX1BP1	protein_coding	-0.5	6.94E-13
TSPOAP1-AS1	PPP4R1	protein_coding	-0.5	6.48E-13
TSPOAP1-AS1	SQLE	protein_coding	-0.499	7.54E-13
TSPOAP1-AS1	PAFAH1B2	protein_coding	-0.499	7.52E-13
TSPOAP1-AS1	KDELR1	protein_coding	-0.499	7.37E-13
TSPOAP1-AS1	ESRP2	protein_coding	-0.498	8.29E-13
TSPOAP1-AS1	TXN	protein_coding	-0.498	8.58E-13
TSPOAP1-AS1	ITGA3	protein_coding	-0.497	1.00E-12
TSPOAP1-AS1	VDAC2	protein_coding	-0.497	1.01E-12
TSPOAP1-AS1	RPN1	protein_coding	-0.496	1.07E-12
TSPOAP1-AS1	ARF1	protein_coding	-0.496	1.05E-12
TSPOAP1-AS1	SLC50A1	protein_coding	-0.496	1.04E-12
TSPOAP1-AS1	TM9SF1	protein_coding	-0.496	1.13E-12
TSPOAP1-AS1	ABHD4	protein_coding	-0.495	1.19E-12
TSPOAP1-AS1	FAM160A1	protein_coding	-0.495	1.23E-12
TSPOAP1-AS1	CKS1B	protein_coding	-0.495	1.29E-12
TSPOAP1-AS1	SLC35B2	protein_coding	-0.494	1.31E-12
TSPOAP1-AS1	TAGLN2	protein_coding	-0.494	1.37E-12
TSPOAP1-AS1	SUMF1	protein_coding	-0.494	1.43E-12
TSPOAP1-AS1	PARD3	protein_coding	-0.493	1.51E-12
TSPOAP1-AS1	INSIG2	protein_coding	-0.493	1.48E-12
TSPOAP1-AS1	HSPD1	protein_coding	-0.493	1.49E-12
TSPOAP1-AS1	MLPH	protein_coding	-0.492	1.77E-12
TSPOAP1-AS1	PGK1	protein_coding	-0.492	1.76E-12
TSPOAP1-AS1	DAD1	protein_coding	-0.492	1.73E-12
TSPOAP1-AS1	SLC2A1	protein_coding	-0.491	1.98E-12
TSPOAP1-AS1	CGN	protein_coding	-0.49	2.19E-12
TSPOAP1-AS1	FKBP4	protein_coding	-0.49	2.27E-12
TSPOAP1-AS1	TMEM41A	protein_coding	-0.489	2.63E-12
TSPOAP1-AS1	RARS	protein_coding	-0.489	2.53E-12
TSPOAP1-AS1	CREG2	protein_coding	-0.489	2.41E-12
TSPOAP1-AS1	ABHD11	protein_coding	-0.488	2.72E-12
TSPOAP1-AS1	SMIM22	protein_coding	-0.488	2.76E-12
TSPOAP1-AS1	EIF6	protein_coding	-0.488	2.66E-12
TSPOAP1-AS1	ABHD17C	protein_coding	-0.487	3.01E-12
TSPOAP1-AS1	ELOVL1	protein_coding	-0.487	3.27E-12
TSPOAP1-AS1	IQANK1	protein_coding	-0.487	3.19E-12
TSPOAP1-AS1	SUMO1	protein_coding	-0.486	3.57E-12
TSPOAP1-AS1	LRRC1	protein_coding	-0.486	3.42E-12
TSPOAP1-AS1	CRB3	protein_coding	-0.485	4.19E-12
TSPOAP1-AS1	CNIH4	protein_coding	-0.485	4.20E-12
TSPOAP1-AS1	SPR	protein_coding	-0.485	3.83E-12
TSPOAP1-AS1	MBOAT2	protein_coding	-0.484	4.33E-12
TSPOAP1-AS1	RNF223	protein_coding	-0.484	4.52E-12
TSPOAP1-AS1	USP43	protein_coding	-0.484	4.46E-12
TSPOAP1-AS1	GRB7	protein_coding	-0.484	4.21E-12
TSPOAP1-AS1	CXADR	protein_coding	-0.484	4.21E-12
TSPOAP1-AS1	QSOX1	protein_coding	-0.484	4.56E-12
TSPOAP1-AS1	CLTB	protein_coding	-0.484	4.69E-12
TSPOAP1-AS1	FAM84B	protein_coding	-0.483	5.20E-12
TSPOAP1-AS1	KIAA1191	protein_coding	-0.483	4.77E-12
TSPOAP1-AS1	LMO7	protein_coding	-0.483	5.03E-12
TSPOAP1-AS1	DDR1	protein_coding	-0.483	4.81E-12
TSPOAP1-AS1	ST14	protein_coding	-0.483	4.98E-12
TSPOAP1-AS1	TMED9	protein_coding	-0.483	5.10E-12
TSPOAP1-AS1	ZDHHC5	protein_coding	-0.482	5.34E-12
TSPOAP1-AS1	AP1S1	protein_coding	-0.482	5.94E-12
TSPOAP1-AS1	PATJ	protein_coding	-0.482	5.65E-12
TSPOAP1-AS1	CISD2	protein_coding	-0.482	5.50E-12
TSPOAP1-AS1	GALE	protein_coding	-0.482	5.31E-12
TSPOAP1-AS1	SSH3	protein_coding	-0.481	6.18E-12
TSPOAP1-AS1	SH3RF1	protein_coding	-0.481	6.57E-12
TSPOAP1-AS1	ARHGEF16	protein_coding	-0.48	7.18E-12
TSPOAP1-AS1	CHP1	protein_coding	-0.48	7.43E-12
TSPOAP1-AS1	CSTB	protein_coding	-0.48	7.34E-12
TSPOAP1-AS1	DHRS7	protein_coding	-0.479	7.87E-12
TSPOAP1-AS1	APH1A	protein_coding	-0.478	9.13E-12
TSPOAP1-AS1	TMEM30B	protein_coding	-0.478	8.81E-12
TSPOAP1-AS1	LTBR	protein_coding	-0.478	8.96E-12
TSPOAP1-AS1	EPS8L2	protein_coding	-0.478	8.92E-12
TSPOAP1-AS1	HPRT1	protein_coding	-0.477	1.04E-11
TSPOAP1-AS1	CCDC120	protein_coding	-0.477	9.68E-12
TSPOAP1-AS1	GPD2	protein_coding	-0.477	9.76E-12
TSPOAP1-AS1	DHCR7	protein_coding	-0.477	9.95E-12
TSPOAP1-AS1	CLDN4	protein_coding	-0.476	1.09E-11
TSPOAP1-AS1	JUP	protein_coding	-0.476	1.16E-11
TSPOAP1-AS1	GAPDH	protein_coding	-0.475	1.27E-11
TSPOAP1-AS1	AAMP	protein_coding	-0.475	1.22E-11
TSPOAP1-AS1	TFG	protein_coding	-0.474	1.46E-11
TSPOAP1-AS1	CHRAC1	protein_coding	-0.474	1.36E-11
TSPOAP1-AS1	DUSP4	protein_coding	-0.474	1.41E-11
TSPOAP1-AS1	PTPN3	protein_coding	-0.474	1.35E-11
TSPOAP1-AS1	MPP5	protein_coding	-0.473	1.59E-11
TSPOAP1-AS1	DVL1	protein_coding	-0.473	1.54E-11
TSPOAP1-AS1	DAP	protein_coding	-0.473	1.53E-11
TSPOAP1-AS1	TMED2	protein_coding	-0.473	1.56E-11
TSPOAP1-AS1	MGST2	protein_coding	-0.473	1.60E-11
TSPOAP1-AS1	SH2D4A	protein_coding	-0.473	1.63E-11
TSPOAP1-AS1	PRELID3B	protein_coding	-0.472	1.70E-11
TSPOAP1-AS1	RPE	protein_coding	-0.472	1.78E-11
TSPOAP1-AS1	PTGES3	protein_coding	-0.472	1.79E-11
TSPOAP1-AS1	ARHGEF5	protein_coding	-0.472	1.80E-11
TSPOAP1-AS1	TSTA3	protein_coding	-0.472	1.69E-11
TSPOAP1-AS1	CAPN1	protein_coding	-0.471	1.88E-11
TSPOAP1-AS1	LRP10	protein_coding	-0.471	2.04E-11
TSPOAP1-AS1	C1GALT1C1	protein_coding	-0.471	1.92E-11
TSPOAP1-AS1	PLEKHG3	protein_coding	-0.47	2.20E-11
TSPOAP1-AS1	SLC6A8	protein_coding	-0.469	2.31E-11
TSPOAP1-AS1	SRI	protein_coding	-0.469	2.39E-11
TSPOAP1-AS1	PYGB	protein_coding	-0.469	2.56E-11
TSPOAP1-AS1	HDGF	protein_coding	-0.469	2.48E-11
TSPOAP1-AS1	FA2H	protein_coding	-0.469	2.37E-11
TSPOAP1-AS1	CDH1	protein_coding	-0.469	2.36E-11
TSPOAP1-AS1	RIPK4	protein_coding	-0.468	2.79E-11
TSPOAP1-AS1	DAG1	protein_coding	-0.468	2.67E-11
TSPOAP1-AS1	DOLPP1	protein_coding	-0.468	2.61E-11
TSPOAP1-AS1	SIAE	protein_coding	-0.467	3.08E-11
TSPOAP1-AS1	PAQR4	protein_coding	-0.467	2.99E-11
TSPOAP1-AS1	CD59	protein_coding	-0.467	3.06E-11
TSPOAP1-AS1	ADORA2B	protein_coding	-0.467	2.97E-11
TSPOAP1-AS1	NDFIP2	protein_coding	-0.467	2.98E-11
TSPOAP1-AS1	ASPH	protein_coding	-0.467	3.13E-11
TSPOAP1-AS1	B4GALT2	protein_coding	-0.467	3.02E-11
TSPOAP1-AS1	UBE2E3	protein_coding	-0.467	2.91E-11
TSPOAP1-AS1	LSR	protein_coding	-0.467	2.90E-11
TSPOAP1-AS1	CEP170B	protein_coding	-0.466	3.33E-11
TSPOAP1-AS1	EIF2S2	protein_coding	-0.466	3.32E-11
TSPOAP1-AS1	FLNB	protein_coding	-0.466	3.23E-11
TSPOAP1-AS1	PLEK2	protein_coding	-0.466	3.34E-11
TSPOAP1-AS1	SPATS2L	protein_coding	-0.466	3.38E-11
TSPOAP1-AS1	SMIM15	protein_coding	-0.466	3.32E-11
TSPOAP1-AS1	CAMSAP3	protein_coding	-0.466	3.36E-11
TSPOAP1-AS1	UBE2H	protein_coding	-0.465	3.95E-11
TSPOAP1-AS1	KRAS	protein_coding	-0.465	3.83E-11
TSPOAP1-AS1	HIST1H2BD	protein_coding	-0.465	3.86E-11
TSPOAP1-AS1	SQSTM1	protein_coding	-0.465	3.67E-11
TSPOAP1-AS1	RNF7	protein_coding	-0.465	3.94E-11
TSPOAP1-AS1	PDIA3	protein_coding	-0.465	3.58E-11
TSPOAP1-AS1	LRRC8E	protein_coding	-0.465	3.85E-11
TSPOAP1-AS1	WWC1	protein_coding	-0.465	3.65E-11
TSPOAP1-AS1	TNNT1	protein_coding	-0.465	3.73E-11
TSPOAP1-AS1	FAM110C	protein_coding	-0.465	3.76E-11
TSPOAP1-AS1	STK39	protein_coding	-0.464	4.26E-11
TSPOAP1-AS1	CD2AP	protein_coding	-0.464	4.17E-11
TSPOAP1-AS1	SPTBN2	protein_coding	-0.464	4.34E-11
TSPOAP1-AS1	ARPC1A	protein_coding	-0.464	4.40E-11
TSPOAP1-AS1	DOK4	protein_coding	-0.463	4.69E-11
TSPOAP1-AS1	CHMP4B	protein_coding	-0.463	4.65E-11
TSPOAP1-AS1	TMEM159	protein_coding	-0.462	5.07E-11
TSPOAP1-AS1	MET	protein_coding	-0.462	5.31E-11
TSPOAP1-AS1	NLN	protein_coding	-0.462	5.09E-11
TSPOAP1-AS1	GOLGA5	protein_coding	-0.462	4.99E-11
TSPOAP1-AS1	MRPS35	protein_coding	-0.462	5.34E-11
TSPOAP1-AS1	PPP1R14B	protein_coding	-0.462	5.35E-11
TSPOAP1-AS1	RAB1A	protein_coding	-0.462	5.13E-11
TSPOAP1-AS1	CDK7	protein_coding	-0.461	5.95E-11
TSPOAP1-AS1	MYO5B	protein_coding	-0.461	5.51E-11
TSPOAP1-AS1	F2RL1	protein_coding	-0.461	5.80E-11
TSPOAP1-AS1	SLC52A2	protein_coding	-0.461	5.90E-11
TSPOAP1-AS1	TMEM54	protein_coding	-0.461	5.94E-11
TSPOAP1-AS1	TMEM179B	protein_coding	-0.461	5.64E-11
TSPOAP1-AS1	CD46	protein_coding	-0.461	5.56E-11
TSPOAP1-AS1	RCOR1	protein_coding	-0.46	6.62E-11
TSPOAP1-AS1	TRIM7	protein_coding	-0.46	6.77E-11
TSPOAP1-AS1	ELMO3	protein_coding	-0.46	6.14E-11
TSPOAP1-AS1	PSMC6	protein_coding	-0.46	6.38E-11
TSPOAP1-AS1	MRPL3	protein_coding	-0.46	6.15E-11
TSPOAP1-AS1	MYH14	protein_coding	-0.459	7.39E-11
TSPOAP1-AS1	SMURF1	protein_coding	-0.459	7.02E-11
TSPOAP1-AS1	PLS1	protein_coding	-0.459	6.94E-11
TSPOAP1-AS1	SHB	protein_coding	-0.458	8.07E-11
TSPOAP1-AS1	TMC7	protein_coding	-0.458	7.96E-11
TSPOAP1-AS1	ACTL6A	protein_coding	-0.458	7.75E-11
TSPOAP1-AS1	MDK	protein_coding	-0.458	8.03E-11
TSPOAP1-AS1	PAK4	protein_coding	-0.458	8.21E-11
TSPOAP1-AS1	ASL	protein_coding	-0.458	7.74E-11
TSPOAP1-AS1	PPP1R26	protein_coding	-0.458	7.81E-11
TSPOAP1-AS1	MNAT1	protein_coding	-0.457	8.77E-11
TSPOAP1-AS1	LRP5	protein_coding	-0.457	9.31E-11
TSPOAP1-AS1	B3GNT5	protein_coding	-0.457	9.01E-11
TSPOAP1-AS1	LRRC8A	protein_coding	-0.457	9.32E-11
TSPOAP1-AS1	EIF2B2	protein_coding	-0.457	8.95E-11
TSPOAP1-AS1	PIP4K2C	protein_coding	-0.456	9.97E-11
TSPOAP1-AS1	GALNT3	protein_coding	-0.456	9.60E-11
TSPOAP1-AS1	TMEM51	protein_coding	-0.456	1.00E-10
TSPOAP1-AS1	CYB561	protein_coding	-0.456	1.03E-10
TSPOAP1-AS1	TMEM120A	protein_coding	-0.456	9.50E-11
TSPOAP1-AS1	YWHAZ	protein_coding	-0.456	9.81E-11
TSPOAP1-AS1	WASL	protein_coding	-0.456	9.83E-11
TSPOAP1-AS1	METTL5	protein_coding	-0.456	9.53E-11
TSPOAP1-AS1	POR	protein_coding	-0.455	1.11E-10
TSPOAP1-AS1	RALA	protein_coding	-0.455	1.09E-10
TSPOAP1-AS1	RCE1	protein_coding	-0.455	1.10E-10
TSPOAP1-AS1	LRRC57	protein_coding	-0.454	1.24E-10
TSPOAP1-AS1	PTPRH	protein_coding	-0.454	1.18E-10
TSPOAP1-AS1	CLIC1	protein_coding	-0.454	1.16E-10
TSPOAP1-AS1	BCAP31	protein_coding	-0.454	1.28E-10
TSPOAP1-AS1	STK3	protein_coding	-0.454	1.20E-10
TSPOAP1-AS1	DIRC2	protein_coding	-0.454	1.28E-10
TSPOAP1-AS1	CIB1	protein_coding	-0.454	1.16E-10
TSPOAP1-AS1	S100A10	protein_coding	-0.453	1.29E-10
TSPOAP1-AS1	MRPL13	protein_coding	-0.453	1.33E-10
TSPOAP1-AS1	CNNM4	protein_coding	-0.453	1.30E-10
TSPOAP1-AS1	VSIG10	protein_coding	-0.453	1.34E-10
TSPOAP1-AS1	BCL2L1	protein_coding	-0.453	1.28E-10
TSPOAP1-AS1	KCTD5	protein_coding	-0.452	1.49E-10
TSPOAP1-AS1	NUP62CL	protein_coding	-0.452	1.47E-10
TSPOAP1-AS1	ATP1B1	protein_coding	-0.451	1.73E-10
TSPOAP1-AS1	OCLN	protein_coding	-0.451	1.66E-10
TSPOAP1-AS1	LPCAT4	protein_coding	-0.451	1.74E-10
TSPOAP1-AS1	PRXL2B	protein_coding	-0.451	1.65E-10
TSPOAP1-AS1	B4GALT4	protein_coding	-0.451	1.66E-10
TSPOAP1-AS1	PFKP	protein_coding	-0.451	1.69E-10
TSPOAP1-AS1	RAB6A	protein_coding	-0.45	1.93E-10
TSPOAP1-AS1	SERINC2	protein_coding	-0.45	1.91E-10
TSPOAP1-AS1	DLG3	protein_coding	-0.45	1.82E-10
TSPOAP1-AS1	ENO1	protein_coding	-0.45	1.81E-10
TSPOAP1-AS1	LAPTM4B	protein_coding	-0.45	1.85E-10
TSPOAP1-AS1	KDELR3	protein_coding	-0.449	2.02E-10
TSPOAP1-AS1	CNKSR1	protein_coding	-0.449	2.11E-10
TSPOAP1-AS1	C1orf116	protein_coding	-0.449	2.12E-10
TSPOAP1-AS1	TTC22	protein_coding	-0.449	2.15E-10
TSPOAP1-AS1	PPP1R11	protein_coding	-0.449	1.99E-10
TSPOAP1-AS1	TMEM184A	protein_coding	-0.449	2.03E-10
TSPOAP1-AS1	HIGD1A	protein_coding	-0.449	2.08E-10
TSPOAP1-AS1	ELF3	protein_coding	-0.449	2.14E-10
TSPOAP1-AS1	TMED3	protein_coding	-0.448	2.20E-10
TSPOAP1-AS1	LDHA	protein_coding	-0.448	2.38E-10
TSPOAP1-AS1	EIF2AK1	protein_coding	-0.448	2.19E-10
TSPOAP1-AS1	DPAGT1	protein_coding	-0.448	2.35E-10
TSPOAP1-AS1	PTTG1IP	protein_coding	-0.448	2.19E-10
TSPOAP1-AS1	NCKAP1	protein_coding	-0.448	2.28E-10
TSPOAP1-AS1	SLC44A1	protein_coding	-0.448	2.32E-10
TSPOAP1-AS1	PSEN1	protein_coding	-0.448	2.32E-10
TSPOAP1-AS1	CA9	protein_coding	-0.448	2.27E-10
TSPOAP1-AS1	TMCO1	protein_coding	-0.448	2.34E-10
TSPOAP1-AS1	TMBIM6	protein_coding	-0.447	2.47E-10
TSPOAP1-AS1	ADM	protein_coding	-0.447	2.63E-10
TSPOAP1-AS1	TMEM41B	protein_coding	-0.447	2.40E-10
TSPOAP1-AS1	RAB5IF	protein_coding	-0.447	2.49E-10
TSPOAP1-AS1	FAM162A	protein_coding	-0.447	2.42E-10
TSPOAP1-AS1	TTLL5	protein_coding	-0.447	2.49E-10
TSPOAP1-AS1	GDE1	protein_coding	-0.446	2.74E-10
TSPOAP1-AS1	ODR4	protein_coding	-0.446	2.73E-10
TSPOAP1-AS1	DYNLL1	protein_coding	-0.446	2.90E-10
TSPOAP1-AS1	KCTD1	protein_coding	-0.446	2.76E-10
TSPOAP1-AS1	GFPT1	protein_coding	-0.446	2.92E-10
TSPOAP1-AS1	EPHA2	protein_coding	-0.445	2.99E-10
TSPOAP1-AS1	GIPC1	protein_coding	-0.445	3.22E-10
TSPOAP1-AS1	SHROOM3	protein_coding	-0.445	3.11E-10
TSPOAP1-AS1	FAM222B	protein_coding	-0.445	3.09E-10
TSPOAP1-AS1	RAB10	protein_coding	-0.445	3.26E-10
TSPOAP1-AS1	SOWAHC	protein_coding	-0.445	3.16E-10
TSPOAP1-AS1	PGRMC1	protein_coding	-0.444	3.54E-10
TSPOAP1-AS1	STX3	protein_coding	-0.444	3.52E-10
TSPOAP1-AS1	SNX7	protein_coding	-0.444	3.41E-10
TSPOAP1-AS1	SOX9	protein_coding	-0.443	3.70E-10
TSPOAP1-AS1	SLC45A4	protein_coding	-0.443	3.73E-10
TSPOAP1-AS1	SPINT2	protein_coding	-0.443	3.98E-10
TSPOAP1-AS1	MYL12B	protein_coding	-0.443	3.61E-10
TSPOAP1-AS1	TRNP1	protein_coding	-0.443	3.92E-10
TSPOAP1-AS1	EGLN3	protein_coding	-0.443	3.76E-10
TSPOAP1-AS1	DPY30	protein_coding	-0.443	3.80E-10
TSPOAP1-AS1	PPP1R13L	protein_coding	-0.442	4.15E-10
TSPOAP1-AS1	TMEM38A	protein_coding	-0.442	4.37E-10
TSPOAP1-AS1	RAB1B	protein_coding	-0.442	4.33E-10
TSPOAP1-AS1	MKRN2OS	protein_coding	-0.442	4.05E-10
TSPOAP1-AS1	BTBD10	protein_coding	-0.442	4.14E-10
TSPOAP1-AS1	TNFRSF12A	protein_coding	-0.441	4.85E-10
TSPOAP1-AS1	HSPA5	protein_coding	-0.441	4.46E-10
TSPOAP1-AS1	HILPDA	protein_coding	-0.441	4.55E-10
TSPOAP1-AS1	MARVELD2	protein_coding	-0.441	4.59E-10
TSPOAP1-AS1	MARK2	protein_coding	-0.441	4.42E-10
TSPOAP1-AS1	ADAM9	protein_coding	-0.44	5.04E-10
TSPOAP1-AS1	AGPAT2	protein_coding	-0.44	5.15E-10
TSPOAP1-AS1	STYXL1	protein_coding	-0.44	4.96E-10
TSPOAP1-AS1	RAB5A	protein_coding	-0.44	4.94E-10
TSPOAP1-AS1	RNF39	protein_coding	-0.44	5.32E-10
TSPOAP1-AS1	CDK16	protein_coding	-0.44	5.39E-10
TSPOAP1-AS1	HK2	protein_coding	-0.44	4.94E-10
TSPOAP1-AS1	SCNN1A	protein_coding	-0.439	5.70E-10
TSPOAP1-AS1	DNAJB1	protein_coding	-0.439	5.47E-10
TSPOAP1-AS1	BSPRY	protein_coding	-0.439	5.70E-10
TSPOAP1-AS1	RER1	protein_coding	-0.439	5.65E-10
TSPOAP1-AS1	REPS2	protein_coding	-0.438	6.32E-10
TSPOAP1-AS1	SF3B6	protein_coding	-0.438	6.41E-10
TSPOAP1-AS1	ZDHHC3	protein_coding	-0.438	6.37E-10
TSPOAP1-AS1	PGM1	protein_coding	-0.438	6.35E-10
TSPOAP1-AS1	ERBB3	protein_coding	-0.438	6.32E-10
TSPOAP1-AS1	EFNA3	protein_coding	-0.437	6.93E-10
TSPOAP1-AS1	NSDHL	protein_coding	-0.437	7.18E-10
TSPOAP1-AS1	KDF1	protein_coding	-0.437	6.80E-10
TSPOAP1-AS1	FAM120A	protein_coding	-0.437	6.70E-10
TSPOAP1-AS1	GAREM1	protein_coding	-0.437	6.70E-10
TSPOAP1-AS1	NPAS2	protein_coding	-0.437	6.93E-10
TSPOAP1-AS1	TLCD1	protein_coding	-0.437	6.74E-10
TSPOAP1-AS1	SLC39A1	protein_coding	-0.437	6.96E-10
TSPOAP1-AS1	PRRG2	protein_coding	-0.437	7.08E-10
TSPOAP1-AS1	MAGT1	protein_coding	-0.437	7.12E-10
TSPOAP1-AS1	TM9SF4	protein_coding	-0.436	7.80E-10
TSPOAP1-AS1	HSPB1	protein_coding	-0.436	7.49E-10
TSPOAP1-AS1	COA4	protein_coding	-0.436	7.37E-10
TSPOAP1-AS1	SPICE1	protein_coding	-0.435	8.08E-10
TSPOAP1-AS1	BRI3	protein_coding	-0.435	8.11E-10
TSPOAP1-AS1	MMP15	protein_coding	-0.435	8.36E-10
TSPOAP1-AS1	SRC	protein_coding	-0.435	8.60E-10
TSPOAP1-AS1	SAPCD2	protein_coding	-0.435	8.22E-10
TSPOAP1-AS1	TPI1	protein_coding	-0.435	8.54E-10
TSPOAP1-AS1	TOB1	protein_coding	-0.435	8.69E-10
TSPOAP1-AS1	RIOK3	protein_coding	-0.434	9.78E-10
TSPOAP1-AS1	GALNT12	protein_coding	-0.434	9.48E-10
TSPOAP1-AS1	MRGBP	protein_coding	-0.434	9.04E-10
TSPOAP1-AS1	MAIP1	protein_coding	-0.433	1.05E-09
TSPOAP1-AS1	RALB	protein_coding	-0.433	1.07E-09
TSPOAP1-AS1	ARF4	protein_coding	-0.433	9.80E-10
TSPOAP1-AS1	NMB	protein_coding	-0.433	1.03E-09
TSPOAP1-AS1	MUC1	protein_coding	-0.433	9.89E-10
TSPOAP1-AS1	BIK	protein_coding	-0.433	1.05E-09
TSPOAP1-AS1	NR1D1	protein_coding	-0.433	1.00E-09
TSPOAP1-AS1	CTSV	protein_coding	-0.433	1.02E-09
TSPOAP1-AS1	PLEKHA7	protein_coding	-0.433	9.82E-10
TSPOAP1-AS1	AHSA1	protein_coding	-0.433	1.00E-09
TSPOAP1-AS1	SLC39A4	protein_coding	-0.432	1.10E-09
TSPOAP1-AS1	S100A6	protein_coding	-0.432	1.19E-09
TSPOAP1-AS1	LARP1B	protein_coding	-0.432	1.18E-09
TSPOAP1-AS1	YIPF6	protein_coding	-0.432	1.13E-09
TSPOAP1-AS1	CASP6	protein_coding	-0.432	1.18E-09
TSPOAP1-AS1	RAD23A	protein_coding	-0.432	1.12E-09
TSPOAP1-AS1	LRRC42	protein_coding	-0.432	1.09E-09
TSPOAP1-AS1	RAB22A	protein_coding	-0.431	1.24E-09
TSPOAP1-AS1	TMED10	protein_coding	-0.431	1.27E-09
TSPOAP1-AS1	SMAGP	protein_coding	-0.431	1.28E-09
TSPOAP1-AS1	SHARPIN	protein_coding	-0.431	1.23E-09
TSPOAP1-AS1	FOXL1	protein_coding	-0.431	1.24E-09
TSPOAP1-AS1	OSBPL2	protein_coding	-0.431	1.29E-09
TSPOAP1-AS1	GSTO2	protein_coding	-0.431	1.19E-09
TSPOAP1-AS1	RBM47	protein_coding	-0.431	1.26E-09
TSPOAP1-AS1	YES1	protein_coding	-0.43	1.43E-09
TSPOAP1-AS1	IL17RE	protein_coding	-0.43	1.39E-09
TSPOAP1-AS1	TM4SF1	protein_coding	-0.43	1.40E-09
TSPOAP1-AS1	PSMD14	protein_coding	-0.43	1.45E-09
TSPOAP1-AS1	PRDX5	protein_coding	-0.43	1.37E-09
TSPOAP1-AS1	NMD3	protein_coding	-0.43	1.41E-09
TSPOAP1-AS1	RHPN2	protein_coding	-0.43	1.36E-09
TSPOAP1-AS1	YIPF2	protein_coding	-0.43	1.43E-09
TSPOAP1-AS1	SLC10A3	protein_coding	-0.43	1.39E-09
TSPOAP1-AS1	PKP4	protein_coding	-0.43	1.36E-09
TSPOAP1-AS1	ALG3	protein_coding	-0.43	1.32E-09
TSPOAP1-AS1	CARD10	protein_coding	-0.43	1.40E-09
TSPOAP1-AS1	PLCB3	protein_coding	-0.43	1.33E-09
TSPOAP1-AS1	TSPAN1	protein_coding	-0.43	1.35E-09
TSPOAP1-AS1	VKORC1L1	protein_coding	-0.429	1.55E-09
TSPOAP1-AS1	B4GALT5	protein_coding	-0.429	1.58E-09
TSPOAP1-AS1	CLSTN1	protein_coding	-0.429	1.45E-09
TSPOAP1-AS1	PIK3CB	protein_coding	-0.429	1.51E-09
TSPOAP1-AS1	RTKN	protein_coding	-0.429	1.49E-09
TSPOAP1-AS1	ESRRA	protein_coding	-0.429	1.46E-09
TSPOAP1-AS1	KDM5B	protein_coding	-0.429	1.55E-09
TSPOAP1-AS1	RAB25	protein_coding	-0.428	1.66E-09
TSPOAP1-AS1	MARVELD3	protein_coding	-0.428	1.61E-09
TSPOAP1-AS1	TMEM189	protein_coding	-0.428	1.60E-09
TSPOAP1-AS1	TMEM182	protein_coding	-0.428	1.64E-09
TSPOAP1-AS1	CA12	protein_coding	-0.428	1.74E-09
TSPOAP1-AS1	MCU	protein_coding	-0.428	1.70E-09
TSPOAP1-AS1	DHRS3	protein_coding	-0.428	1.72E-09
TSPOAP1-AS1	IDH1	protein_coding	-0.428	1.63E-09
TSPOAP1-AS1	TMEM87A	protein_coding	-0.427	1.84E-09
TSPOAP1-AS1	OVOL2	protein_coding	-0.427	1.82E-09
TSPOAP1-AS1	TNFRSF21	protein_coding	-0.427	1.82E-09
TSPOAP1-AS1	SELENOS	protein_coding	-0.426	1.98E-09
TSPOAP1-AS1	TTLL12	protein_coding	-0.426	2.01E-09
TSPOAP1-AS1	ATP1A1	protein_coding	-0.426	2.04E-09
TSPOAP1-AS1	VPS37C	protein_coding	-0.426	2.00E-09
TSPOAP1-AS1	BZW2	protein_coding	-0.425	2.19E-09
TSPOAP1-AS1	TRAF4	protein_coding	-0.425	2.17E-09
TSPOAP1-AS1	ZBTB7A	protein_coding	-0.425	2.23E-09
TSPOAP1-AS1	TOR1AIP2	protein_coding	-0.425	2.33E-09
TSPOAP1-AS1	RRBP1	protein_coding	-0.425	2.21E-09
TSPOAP1-AS1	TSPAN17	protein_coding	-0.425	2.28E-09
TSPOAP1-AS1	STAMBP	protein_coding	-0.425	2.20E-09
TSPOAP1-AS1	SDCBP2	protein_coding	-0.425	2.21E-09
TSPOAP1-AS1	GSS	protein_coding	-0.425	2.31E-09
TSPOAP1-AS1	SETD3	protein_coding	-0.425	2.22E-09
TSPOAP1-AS1	ELOVL6	protein_coding	-0.424	2.57E-09
TSPOAP1-AS1	STAP2	protein_coding	-0.424	2.49E-09
TSPOAP1-AS1	KCMF1	protein_coding	-0.424	2.49E-09
TSPOAP1-AS1	PHLDA2	protein_coding	-0.424	2.54E-09
TSPOAP1-AS1	RNF103-CHMP3	protein_coding	-0.424	2.35E-09
TSPOAP1-AS1	INF2	protein_coding	-0.424	2.51E-09
TSPOAP1-AS1	SLCO4A1	protein_coding	-0.424	2.34E-09
TSPOAP1-AS1	RAB2A	protein_coding	-0.424	2.48E-09
TSPOAP1-AS1	KCTD3	protein_coding	-0.424	2.38E-09
TSPOAP1-AS1	RHEB	protein_coding	-0.423	2.65E-09
TSPOAP1-AS1	RGS3	protein_coding	-0.423	2.61E-09
TSPOAP1-AS1	TOMM34	protein_coding	-0.423	2.64E-09
TSPOAP1-AS1	HDLBP	protein_coding	-0.423	2.72E-09
TSPOAP1-AS1	ANLN	protein_coding	-0.423	2.63E-09
TSPOAP1-AS1	SYPL1	protein_coding	-0.423	2.76E-09
TSPOAP1-AS1	TMEM33	protein_coding	-0.423	2.73E-09
TSPOAP1-AS1	SLC35F5	protein_coding	-0.423	2.57E-09
TSPOAP1-AS1	RAB27B	protein_coding	-0.423	2.69E-09
TSPOAP1-AS1	DSTN	protein_coding	-0.423	2.68E-09
TSPOAP1-AS1	KNOP1	protein_coding	-0.422	2.88E-09
TSPOAP1-AS1	COPZ1	protein_coding	-0.422	3.06E-09
TSPOAP1-AS1	TICAM1	protein_coding	-0.422	2.88E-09
TSPOAP1-AS1	TMEM50A	protein_coding	-0.422	3.07E-09
TSPOAP1-AS1	SNX12	protein_coding	-0.422	2.88E-09
TSPOAP1-AS1	CARD19	protein_coding	-0.422	2.99E-09
TSPOAP1-AS1	HIST1H2BC	protein_coding	-0.422	2.84E-09
TSPOAP1-AS1	HES1	protein_coding	-0.421	3.24E-09
TSPOAP1-AS1	CRIPT	protein_coding	-0.421	3.34E-09
TSPOAP1-AS1	ATP2C1	protein_coding	-0.421	3.33E-09
TSPOAP1-AS1	REEP3	protein_coding	-0.421	3.38E-09
TSPOAP1-AS1	C1orf43	protein_coding	-0.421	3.16E-09
TSPOAP1-AS1	PDZD11	protein_coding	-0.421	3.12E-09
TSPOAP1-AS1	EMC2	protein_coding	-0.421	3.37E-09
TSPOAP1-AS1	CKLF	protein_coding	-0.421	3.18E-09
TSPOAP1-AS1	PKM	protein_coding	-0.421	3.36E-09
TSPOAP1-AS1	AGRN	protein_coding	-0.421	3.16E-09
TSPOAP1-AS1	S100A11	protein_coding	-0.42	3.44E-09
TSPOAP1-AS1	PTPA	protein_coding	-0.42	3.76E-09
TSPOAP1-AS1	HSP90AB1	protein_coding	-0.42	3.58E-09
TSPOAP1-AS1	AP1S3	protein_coding	-0.42	3.49E-09
TSPOAP1-AS1	CMBL	protein_coding	-0.42	3.58E-09
TSPOAP1-AS1	CBLC	protein_coding	-0.419	3.76E-09
TSPOAP1-AS1	LMAN2	protein_coding	-0.419	4.06E-09
TSPOAP1-AS1	LAD1	protein_coding	-0.419	3.99E-09
TSPOAP1-AS1	REEP5	protein_coding	-0.419	4.11E-09
TSPOAP1-AS1	PLEC	protein_coding	-0.419	3.76E-09
TSPOAP1-AS1	ETV4	protein_coding	-0.419	4.01E-09
TSPOAP1-AS1	CAST	protein_coding	-0.419	3.95E-09
TSPOAP1-AS1	C1orf210	protein_coding	-0.419	4.07E-09
TSPOAP1-AS1	HIST1H2AC	protein_coding	-0.418	4.36E-09
TSPOAP1-AS1	ANKMY2	protein_coding	-0.418	4.13E-09
TSPOAP1-AS1	CNOT11	protein_coding	-0.418	4.31E-09
TSPOAP1-AS1	GOLT1A	protein_coding	-0.418	4.45E-09
TSPOAP1-AS1	ACOT11	protein_coding	-0.418	4.49E-09
TSPOAP1-AS1	BLZF1	protein_coding	-0.417	4.90E-09
TSPOAP1-AS1	TSPAN15	protein_coding	-0.417	4.62E-09
TSPOAP1-AS1	SLC39A11	protein_coding	-0.417	4.72E-09
TSPOAP1-AS1	MRPL17	protein_coding	-0.417	4.66E-09
TSPOAP1-AS1	PCGF1	protein_coding	-0.417	4.86E-09
TSPOAP1-AS1	OTX1	protein_coding	-0.417	4.88E-09
TSPOAP1-AS1	HSF1	protein_coding	-0.416	5.30E-09
TSPOAP1-AS1	SOWAHB	protein_coding	-0.416	5.01E-09
TSPOAP1-AS1	PPP1R36	protein_coding	-0.416	5.28E-09
TSPOAP1-AS1	HDAC11	protein_coding	-0.416	5.36E-09
TSPOAP1-AS1	TUBB4B	protein_coding	-0.416	5.39E-09
TSPOAP1-AS1	PAICS	protein_coding	-0.416	5.37E-09
TSPOAP1-AS1	MAFF	protein_coding	-0.416	5.24E-09
TSPOAP1-AS1	NET1	protein_coding	-0.416	5.32E-09
TSPOAP1-AS1	CDK18	protein_coding	-0.416	5.01E-09
TSPOAP1-AS1	VEGFA	protein_coding	-0.415	5.83E-09
TSPOAP1-AS1	ANXA2	protein_coding	-0.415	5.91E-09
TSPOAP1-AS1	DPCD	protein_coding	-0.415	5.72E-09
TSPOAP1-AS1	PERM1	protein_coding	-0.415	5.58E-09
TSPOAP1-AS1	S100A16	protein_coding	-0.415	5.60E-09
TSPOAP1-AS1	ECT2	protein_coding	-0.415	5.90E-09
TSPOAP1-AS1	PTK6	protein_coding	-0.415	5.85E-09
TSPOAP1-AS1	RHOC	protein_coding	-0.415	5.96E-09
TSPOAP1-AS1	CYP51A1	protein_coding	-0.415	5.75E-09
TSPOAP1-AS1	ARNTL2	protein_coding	-0.415	5.49E-09
TSPOAP1-AS1	NTMT1	protein_coding	-0.415	5.72E-09
TSPOAP1-AS1	GLRX2	protein_coding	-0.414	6.35E-09
TSPOAP1-AS1	ACTN4	protein_coding	-0.414	6.28E-09
TSPOAP1-AS1	NDUFB4	protein_coding	-0.414	6.44E-09
TSPOAP1-AS1	TNKS1BP1	protein_coding	-0.414	6.51E-09
TSPOAP1-AS1	HSD17B12	protein_coding	-0.414	6.28E-09
TSPOAP1-AS1	XYLB	protein_coding	-0.414	6.34E-09
TSPOAP1-AS1	KIF13B	protein_coding	-0.414	5.99E-09
TSPOAP1-AS1	AIMP1	protein_coding	-0.414	6.43E-09
TSPOAP1-AS1	CHMP2B	protein_coding	-0.414	6.17E-09
TSPOAP1-AS1	CDC42BPG	protein_coding	-0.414	6.38E-09
TSPOAP1-AS1	STIP1	protein_coding	-0.413	7.05E-09
TSPOAP1-AS1	PPDPF	protein_coding	-0.413	6.97E-09
TSPOAP1-AS1	RARG	protein_coding	-0.413	6.58E-09
TSPOAP1-AS1	MMADHC	protein_coding	-0.413	6.81E-09
TSPOAP1-AS1	GSKIP	protein_coding	-0.413	7.15E-09
TSPOAP1-AS1	TSPAN3	protein_coding	-0.413	6.73E-09
TSPOAP1-AS1	PLEKHG6	protein_coding	-0.413	6.99E-09
TSPOAP1-AS1	COQ10B	protein_coding	-0.413	7.10E-09
TSPOAP1-AS1	PDIA4	protein_coding	-0.413	6.83E-09
TSPOAP1-AS1	BCL10	protein_coding	-0.413	7.12E-09
TSPOAP1-AS1	DNAAF3	protein_coding	-0.413	7.13E-09
TSPOAP1-AS1	MAPK13	protein_coding	-0.413	7.15E-09
TSPOAP1-AS1	ACSL3	protein_coding	-0.413	6.78E-09
TSPOAP1-AS1	RAB11A	protein_coding	-0.412	7.40E-09
TSPOAP1-AS1	FZD5	protein_coding	-0.412	7.86E-09
TSPOAP1-AS1	TMEM208	protein_coding	-0.412	7.24E-09
TSPOAP1-AS1	FAM206A	protein_coding	-0.412	7.79E-09
TSPOAP1-AS1	PDCD10	protein_coding	-0.412	7.66E-09
TSPOAP1-AS1	TMX2	protein_coding	-0.412	7.82E-09
TSPOAP1-AS1	LNPK	protein_coding	-0.412	7.79E-09
TSPOAP1-AS1	ACOT4	protein_coding	-0.412	7.85E-09
TSPOAP1-AS1	ICA1	protein_coding	-0.411	8.31E-09
TSPOAP1-AS1	SMOX	protein_coding	-0.411	7.90E-09
TSPOAP1-AS1	SEC61G	protein_coding	-0.411	7.94E-09
TSPOAP1-AS1	SLC25A10	protein_coding	-0.411	8.39E-09
TSPOAP1-AS1	ARCN1	protein_coding	-0.411	8.59E-09
TSPOAP1-AS1	PRICKLE3	protein_coding	-0.411	7.95E-09
TSPOAP1-AS1	PYCR1	protein_coding	-0.411	8.48E-09
TSPOAP1-AS1	BLVRB	protein_coding	-0.411	8.61E-09
TSPOAP1-AS1	BHLHE40	protein_coding	-0.411	8.07E-09
TSPOAP1-AS1	LRRC59	protein_coding	-0.41	8.83E-09
TSPOAP1-AS1	RUSC1	protein_coding	-0.41	9.10E-09
TSPOAP1-AS1	ALG8	protein_coding	-0.409	9.61E-09
TSPOAP1-AS1	SLC35E1	protein_coding	-0.409	9.96E-09
TSPOAP1-AS1	FARSB	protein_coding	-0.409	9.91E-09
TSPOAP1-AS1	TRIQK	protein_coding	-0.409	9.82E-09
TSPOAP1-AS1	MTCH2	protein_coding	-0.409	1.02E-08
TSPOAP1-AS1	LSM12	protein_coding	-0.408	1.10E-08
TSPOAP1-AS1	TKT	protein_coding	-0.408	1.12E-08
TSPOAP1-AS1	TMEM241	protein_coding	-0.408	1.11E-08
TSPOAP1-AS1	PLEKHN1	protein_coding	-0.408	1.04E-08
TSPOAP1-AS1	EMC4	protein_coding	-0.408	1.04E-08
TSPOAP1-AS1	MYO5C	protein_coding	-0.408	1.10E-08
TSPOAP1-AS1	ABHD12	protein_coding	-0.408	1.10E-08
TSPOAP1-AS1	ZNF165	protein_coding	-0.408	1.05E-08
TSPOAP1-AS1	OVOL1	protein_coding	-0.407	1.14E-08
TSPOAP1-AS1	IFRD2	protein_coding	-0.407	1.17E-08
TSPOAP1-AS1	PRC1	protein_coding	-0.407	1.23E-08
TSPOAP1-AS1	MRPL48	protein_coding	-0.407	1.16E-08
TSPOAP1-AS1	CALM2	protein_coding	-0.407	1.15E-08
TSPOAP1-AS1	NDUFB3	protein_coding	-0.407	1.17E-08
TSPOAP1-AS1	SPAG16	protein_coding	-0.407	1.23E-08
TSPOAP1-AS1	ERGIC3	protein_coding	-0.407	1.16E-08
TSPOAP1-AS1	ENOPH1	protein_coding	-0.407	1.14E-08
TSPOAP1-AS1	UBC	protein_coding	-0.406	1.28E-08
TSPOAP1-AS1	LDLR	protein_coding	-0.406	1.26E-08
TSPOAP1-AS1	SRD5A3	protein_coding	-0.406	1.26E-08
TSPOAP1-AS1	PLPP2	protein_coding	-0.406	1.27E-08
TSPOAP1-AS1	SCCPDH	protein_coding	-0.406	1.31E-08
TSPOAP1-AS1	STX1A	protein_coding	-0.406	1.36E-08
TSPOAP1-AS1	PXN	protein_coding	-0.406	1.35E-08
TSPOAP1-AS1	HIST1H1C	protein_coding	-0.406	1.29E-08
TSPOAP1-AS1	GOLPH3L	protein_coding	-0.406	1.29E-08
TSPOAP1-AS1	OCEL1	protein_coding	-0.406	1.36E-08
TSPOAP1-AS1	SORD	protein_coding	-0.405	1.44E-08
TSPOAP1-AS1	NME7	protein_coding	-0.405	1.38E-08
TSPOAP1-AS1	EXPH5	protein_coding	-0.405	1.46E-08
TSPOAP1-AS1	ITGA2	protein_coding	-0.405	1.45E-08
TSPOAP1-AS1	HSPA1B	protein_coding	-0.405	1.43E-08
TSPOAP1-AS1	ADSS	protein_coding	-0.405	1.47E-08
TSPOAP1-AS1	YARS	protein_coding	-0.404	1.59E-08
TSPOAP1-AS1	KLF5	protein_coding	-0.404	1.56E-08
TSPOAP1-AS1	PTK2	protein_coding	-0.404	1.56E-08
TSPOAP1-AS1	DIAPH1	protein_coding	-0.404	1.50E-08
TSPOAP1-AS1	EIF4G1	protein_coding	-0.404	1.51E-08
TSPOAP1-AS1	AZIN1	protein_coding	-0.404	1.56E-08
TSPOAP1-AS1	PHB	protein_coding	-0.404	1.61E-08
TSPOAP1-AS1	BZW1	protein_coding	-0.403	1.63E-08
TSPOAP1-AS1	LAMTOR3	protein_coding	-0.403	1.72E-08
TSPOAP1-AS1	CALR	protein_coding	-0.403	1.67E-08
TSPOAP1-AS1	CACYBP	protein_coding	-0.403	1.72E-08
TSPOAP1-AS1	UBL4A	protein_coding	-0.403	1.64E-08
TSPOAP1-AS1	TUBA4A	protein_coding	-0.403	1.71E-08
TSPOAP1-AS1	EPHX4	protein_coding	-0.403	1.64E-08
TSPOAP1-AS1	HSBP1	protein_coding	-0.402	1.82E-08
TSPOAP1-AS1	RAD23B	protein_coding	-0.402	1.79E-08
TSPOAP1-AS1	LAMA3	protein_coding	-0.402	1.89E-08
TSPOAP1-AS1	RETSAT	protein_coding	-0.402	1.89E-08
TSPOAP1-AS1	FXYD3	protein_coding	-0.402	1.85E-08
TSPOAP1-AS1	ESPN	protein_coding	-0.401	1.95E-08
TSPOAP1-AS1	MRPL49	protein_coding	-0.401	2.05E-08
TSPOAP1-AS1	DNAJA4	protein_coding	-0.401	2.02E-08
TSPOAP1-AS1	SLC25A43	protein_coding	-0.401	2.03E-08
TSPOAP1-AS1	RASSF7	protein_coding	-0.401	2.03E-08
TSPOAP1-AS1	MED21	protein_coding	-0.4	2.31E-08
TSPOAP1-AS1	SLC35A3	protein_coding	-0.4	2.29E-08
TSPOAP1-AS1	MYDGF	protein_coding	-0.4	2.16E-08
TSPOAP1-AS1	AIMP2	protein_coding	-0.4	2.25E-08
TSPOAP1-AS1	DNAJB11	protein_coding	-0.4	2.24E-08
TSPOAP1-AS1	SBDS	protein_coding	-0.4	2.20E-08
TSPOAP1-AS1	MANF	protein_coding	-0.4	2.17E-08
TSPOAP1-AS1	MDH2	protein_coding	-0.4	2.25E-08
TSPOAP1-AS1	APOPT1	protein_coding	-0.4	2.18E-08
TSPOAP1-AS1	CIDEA	protein_coding	0.4	2.16E-08
TSPOAP1-AS1	GPR75	protein_coding	0.4	2.19E-08
TSPOAP1-AS1	CYBC1	protein_coding	0.4	2.23E-08
TSPOAP1-AS1	HLA-DMB	protein_coding	0.4	2.21E-08
TSPOAP1-AS1	ERVFRD-1	protein_coding	0.4	2.16E-08
TSPOAP1-AS1	NAALADL1	protein_coding	0.4	2.28E-08
TSPOAP1-AS1	ZNF546	protein_coding	0.401	1.98E-08
TSPOAP1-AS1	CLK4	protein_coding	0.401	1.98E-08
TSPOAP1-AS1	LIMS2	protein_coding	0.401	2.00E-08
TSPOAP1-AS1	NAIP	protein_coding	0.401	1.98E-08
TSPOAP1-AS1	CNTNAP4	protein_coding	0.401	2.03E-08
TSPOAP1-AS1	ZEB2	protein_coding	0.401	1.96E-08
TSPOAP1-AS1	METTL16	protein_coding	0.401	2.02E-08
TSPOAP1-AS1	DEPDC5	protein_coding	0.402	1.85E-08
TSPOAP1-AS1	SLCO5A1	protein_coding	0.402	1.81E-08
TSPOAP1-AS1	TRANK1	protein_coding	0.402	1.80E-08
TSPOAP1-AS1	SETBP1	protein_coding	0.402	1.88E-08
TSPOAP1-AS1	GRIN3A	protein_coding	0.402	1.77E-08
TSPOAP1-AS1	TNFAIP8L3	protein_coding	0.402	1.89E-08
TSPOAP1-AS1	S100A12	protein_coding	0.402	1.78E-08
TSPOAP1-AS1	CXorf65	protein_coding	0.402	1.88E-08
TSPOAP1-AS1	SPI1	protein_coding	0.402	1.86E-08
TSPOAP1-AS1	BNC1	protein_coding	0.402	1.90E-08
TSPOAP1-AS1	TIE1	protein_coding	0.402	1.94E-08
TSPOAP1-AS1	SIAH3	protein_coding	0.402	1.92E-08
TSPOAP1-AS1	RHOJ	protein_coding	0.402	1.78E-08
TSPOAP1-AS1	MROH8	protein_coding	0.403	1.69E-08
TSPOAP1-AS1	FAM49A	protein_coding	0.403	1.73E-08
TSPOAP1-AS1	C16orf54	protein_coding	0.403	1.72E-08
TSPOAP1-AS1	GYPC	protein_coding	0.403	1.77E-08
TSPOAP1-AS1	NXF1	protein_coding	0.403	1.76E-08
TSPOAP1-AS1	ZNF382	protein_coding	0.403	1.73E-08
TSPOAP1-AS1	FRMPD1	protein_coding	0.403	1.75E-08
TSPOAP1-AS1	PIK3R6	protein_coding	0.404	1.52E-08
TSPOAP1-AS1	RIMBP3	protein_coding	0.404	1.54E-08
TSPOAP1-AS1	NRN1	protein_coding	0.404	1.54E-08
TSPOAP1-AS1	KLHL22	protein_coding	0.404	1.55E-08
TSPOAP1-AS1	STARD8	protein_coding	0.404	1.61E-08
TSPOAP1-AS1	ORAI2	protein_coding	0.404	1.53E-08
TSPOAP1-AS1	XPNPEP2	protein_coding	0.405	1.42E-08
TSPOAP1-AS1	MIXL1	protein_coding	0.405	1.44E-08
TSPOAP1-AS1	GPRASP1	protein_coding	0.405	1.41E-08
TSPOAP1-AS1	USP6	protein_coding	0.405	1.39E-08
TSPOAP1-AS1	CACNB4	protein_coding	0.406	1.34E-08
TSPOAP1-AS1	ZNF708	protein_coding	0.406	1.27E-08
TSPOAP1-AS1	SASH1	protein_coding	0.406	1.32E-08
TSPOAP1-AS1	GPS2	protein_coding	0.406	1.30E-08
TSPOAP1-AS1	LAPTM5	protein_coding	0.406	1.36E-08
TSPOAP1-AS1	LCNL1	protein_coding	0.406	1.24E-08
TSPOAP1-AS1	IMPG2	protein_coding	0.406	1.26E-08
TSPOAP1-AS1	ETS1	protein_coding	0.406	1.34E-08
TSPOAP1-AS1	EID3	protein_coding	0.406	1.36E-08
TSPOAP1-AS1	SAMSN1	protein_coding	0.406	1.30E-08
TSPOAP1-AS1	LRRC4	protein_coding	0.406	1.25E-08
TSPOAP1-AS1	ZNF266	protein_coding	0.406	1.34E-08
TSPOAP1-AS1	FCN1	protein_coding	0.406	1.33E-08
TSPOAP1-AS1	CR1L	protein_coding	0.406	1.30E-08
TSPOAP1-AS1	ST3GAL2	protein_coding	0.407	1.20E-08
TSPOAP1-AS1	SRGN	protein_coding	0.407	1.24E-08
TSPOAP1-AS1	FAM19A1	protein_coding	0.407	1.17E-08
TSPOAP1-AS1	TSPOAP1	protein_coding	0.407	1.18E-08
TSPOAP1-AS1	IGSF10	protein_coding	0.407	1.17E-08
TSPOAP1-AS1	OIT3	protein_coding	0.407	1.21E-08
TSPOAP1-AS1	ZBTB49	protein_coding	0.408	1.05E-08
TSPOAP1-AS1	NOL9	protein_coding	0.408	1.05E-08
TSPOAP1-AS1	BANK1	protein_coding	0.408	1.13E-08
TSPOAP1-AS1	ENPP3	protein_coding	0.408	1.13E-08
TSPOAP1-AS1	PTCRA	protein_coding	0.408	1.06E-08
TSPOAP1-AS1	PEAK3	protein_coding	0.408	1.13E-08
TSPOAP1-AS1	SPTA1	protein_coding	0.408	1.06E-08
TSPOAP1-AS1	STX16-NPEPL1	protein_coding	0.408	1.12E-08
TSPOAP1-AS1	BMP6	protein_coding	0.408	1.08E-08
TSPOAP1-AS1	POGLUT1	protein_coding	0.409	1.03E-08
TSPOAP1-AS1	PROX2	protein_coding	0.409	9.80E-09
TSPOAP1-AS1	CMTM5	protein_coding	0.409	9.95E-09
TSPOAP1-AS1	MYOC	protein_coding	0.409	1.00E-08
TSPOAP1-AS1	EZH1	protein_coding	0.409	9.77E-09
TSPOAP1-AS1	8-Mar	protein_coding	0.409	1.02E-08
TSPOAP1-AS1	NLRC4	protein_coding	0.41	9.39E-09
TSPOAP1-AS1	ZNF248	protein_coding	0.41	9.19E-09
TSPOAP1-AS1	NLRP3	protein_coding	0.41	8.82E-09
TSPOAP1-AS1	LRRC63	protein_coding	0.41	8.89E-09
TSPOAP1-AS1	C7	protein_coding	0.41	8.67E-09
TSPOAP1-AS1	RBP7	protein_coding	0.41	9.36E-09
TSPOAP1-AS1	RNF216	protein_coding	0.41	9.40E-09
TSPOAP1-AS1	P2RX7	protein_coding	0.41	9.33E-09
TSPOAP1-AS1	MMRN2	protein_coding	0.41	8.70E-09
TSPOAP1-AS1	COL4A3	protein_coding	0.41	8.71E-09
TSPOAP1-AS1	CAMTA2	protein_coding	0.41	9.25E-09
TSPOAP1-AS1	PTGDS	protein_coding	0.41	8.81E-09
TSPOAP1-AS1	LIN7A	protein_coding	0.41	9.29E-09
TSPOAP1-AS1	IL18BP	protein_coding	0.411	8.05E-09
TSPOAP1-AS1	ZNF596	protein_coding	0.411	8.10E-09
TSPOAP1-AS1	MS4A6A	protein_coding	0.411	8.39E-09
TSPOAP1-AS1	ZSCAN26	protein_coding	0.411	8.31E-09
TSPOAP1-AS1	B3GAT1	protein_coding	0.411	8.30E-09
TSPOAP1-AS1	HELB	protein_coding	0.411	7.92E-09
TSPOAP1-AS1	MIS12	protein_coding	0.411	8.54E-09
TSPOAP1-AS1	MTO1	protein_coding	0.411	7.94E-09
TSPOAP1-AS1	MTERF4	protein_coding	0.411	8.08E-09
TSPOAP1-AS1	SEC14L5	protein_coding	0.411	8.16E-09
TSPOAP1-AS1	FCRL4	protein_coding	0.411	7.95E-09
TSPOAP1-AS1	OTUD7A	protein_coding	0.411	8.36E-09
TSPOAP1-AS1	TUT4	protein_coding	0.412	7.63E-09
TSPOAP1-AS1	EFCAB8	protein_coding	0.412	7.65E-09
TSPOAP1-AS1	ACVRL1	protein_coding	0.412	7.47E-09
TSPOAP1-AS1	CORO2B	protein_coding	0.412	7.48E-09
TSPOAP1-AS1	CLEC4A	protein_coding	0.412	7.40E-09
TSPOAP1-AS1	DHH	protein_coding	0.412	7.42E-09
TSPOAP1-AS1	PTK2B	protein_coding	0.412	7.28E-09
TSPOAP1-AS1	NME8	protein_coding	0.412	7.81E-09
TSPOAP1-AS1	TLR7	protein_coding	0.413	6.66E-09
TSPOAP1-AS1	TSHR	protein_coding	0.413	6.89E-09
TSPOAP1-AS1	ABCA6	protein_coding	0.414	6.45E-09
TSPOAP1-AS1	LSP1	protein_coding	0.414	6.21E-09
TSPOAP1-AS1	SHISA8	protein_coding	0.414	6.29E-09
TSPOAP1-AS1	FAM117A	protein_coding	0.414	6.01E-09
TSPOAP1-AS1	CEP68	protein_coding	0.414	6.40E-09
TSPOAP1-AS1	CD5L	protein_coding	0.415	5.70E-09
TSPOAP1-AS1	REELD1	protein_coding	0.415	5.70E-09
TSPOAP1-AS1	GPR155	protein_coding	0.415	5.54E-09
TSPOAP1-AS1	GRK3	protein_coding	0.415	5.80E-09
TSPOAP1-AS1	TIAM1	protein_coding	0.415	5.98E-09
TSPOAP1-AS1	KLHDC1	protein_coding	0.416	5.22E-09
TSPOAP1-AS1	PCDH15	protein_coding	0.416	5.05E-09
TSPOAP1-AS1	Z82206.1	protein_coding	0.416	5.14E-09
TSPOAP1-AS1	ZBTB14	protein_coding	0.416	5.22E-09
TSPOAP1-AS1	ARID5A	protein_coding	0.416	5.37E-09
TSPOAP1-AS1	USHBP1	protein_coding	0.417	4.95E-09
TSPOAP1-AS1	ZNF157	protein_coding	0.417	4.55E-09
TSPOAP1-AS1	ADGRE1	protein_coding	0.417	4.54E-09
TSPOAP1-AS1	ARMC12	protein_coding	0.417	4.95E-09
TSPOAP1-AS1	NPPA	protein_coding	0.417	4.64E-09
TSPOAP1-AS1	PALMD	protein_coding	0.417	4.72E-09
TSPOAP1-AS1	ZNF366	protein_coding	0.417	4.86E-09
TSPOAP1-AS1	DLC1	protein_coding	0.418	4.33E-09
TSPOAP1-AS1	PCDH19	protein_coding	0.418	4.18E-09
TSPOAP1-AS1	RAPGEF6	protein_coding	0.418	4.16E-09
TSPOAP1-AS1	ING3	protein_coding	0.418	4.44E-09
TSPOAP1-AS1	CDH5	protein_coding	0.418	4.43E-09
TSPOAP1-AS1	CYB561D1	protein_coding	0.418	4.34E-09
TSPOAP1-AS1	MICAL1	protein_coding	0.418	4.14E-09
TSPOAP1-AS1	ADD2	protein_coding	0.418	4.36E-09
TSPOAP1-AS1	QRSL1	protein_coding	0.418	4.46E-09
TSPOAP1-AS1	ZNF582	protein_coding	0.419	4.02E-09
TSPOAP1-AS1	CSTF2T	protein_coding	0.419	4.03E-09
TSPOAP1-AS1	BATF3	protein_coding	0.419	4.08E-09
TSPOAP1-AS1	GLB1L3	protein_coding	0.419	3.91E-09
TSPOAP1-AS1	CNTN2	protein_coding	0.42	3.54E-09
TSPOAP1-AS1	TFEC	protein_coding	0.42	3.44E-09
TSPOAP1-AS1	CLIC2	protein_coding	0.42	3.45E-09
TSPOAP1-AS1	STUM	protein_coding	0.42	3.52E-09
TSPOAP1-AS1	FGR	protein_coding	0.42	3.43E-09
TSPOAP1-AS1	FAM163A	protein_coding	0.42	3.68E-09
TSPOAP1-AS1	KIF21B	protein_coding	0.421	3.18E-09
TSPOAP1-AS1	SLC12A1	protein_coding	0.421	3.15E-09
TSPOAP1-AS1	PDE1B	protein_coding	0.422	2.89E-09
TSPOAP1-AS1	FAM110D	protein_coding	0.422	3.09E-09
TSPOAP1-AS1	TMEM110-MUSTN1	protein_coding	0.422	2.86E-09
TSPOAP1-AS1	NTRK3	protein_coding	0.422	2.98E-09
TSPOAP1-AS1	MDN1	protein_coding	0.422	3.01E-09
TSPOAP1-AS1	CCL23	protein_coding	0.422	2.95E-09
TSPOAP1-AS1	GALNT16	protein_coding	0.422	3.07E-09
TSPOAP1-AS1	PNISR	protein_coding	0.422	3.01E-09
TSPOAP1-AS1	INKA2	protein_coding	0.423	2.72E-09
TSPOAP1-AS1	FRMD4A	protein_coding	0.423	2.61E-09
TSPOAP1-AS1	TMEM108	protein_coding	0.423	2.65E-09
TSPOAP1-AS1	ACR	protein_coding	0.423	2.78E-09
TSPOAP1-AS1	EVI2A	protein_coding	0.424	2.51E-09
TSPOAP1-AS1	USP20	protein_coding	0.424	2.36E-09
TSPOAP1-AS1	SIK3	protein_coding	0.424	2.45E-09
TSPOAP1-AS1	DDX5	protein_coding	0.424	2.55E-09
TSPOAP1-AS1	GPR34	protein_coding	0.424	2.54E-09
TSPOAP1-AS1	CLEC4M	protein_coding	0.424	2.57E-09
TSPOAP1-AS1	FO681492.1	protein_coding	0.424	2.46E-09
TSPOAP1-AS1	PIK3CG	protein_coding	0.424	2.37E-09
TSPOAP1-AS1	TBP	protein_coding	0.424	2.43E-09
TSPOAP1-AS1	UNC45B	protein_coding	0.425	2.24E-09
TSPOAP1-AS1	MZB1	protein_coding	0.425	2.26E-09
TSPOAP1-AS1	NHLRC4	protein_coding	0.425	2.30E-09
TSPOAP1-AS1	TMEM155	protein_coding	0.426	2.01E-09
TSPOAP1-AS1	LIX1	protein_coding	0.426	2.07E-09
TSPOAP1-AS1	SLC25A42	protein_coding	0.426	2.02E-09
TSPOAP1-AS1	PLCL2	protein_coding	0.426	2.08E-09
TSPOAP1-AS1	AIRE	protein_coding	0.426	2.04E-09
TSPOAP1-AS1	CD200	protein_coding	0.427	1.92E-09
TSPOAP1-AS1	ATP8B4	protein_coding	0.427	1.80E-09
TSPOAP1-AS1	LPAR1	protein_coding	0.427	1.85E-09
TSPOAP1-AS1	CC2D2B	protein_coding	0.427	1.81E-09
TSPOAP1-AS1	FBLN5	protein_coding	0.427	1.93E-09
TSPOAP1-AS1	SLC7A6	protein_coding	0.427	1.77E-09
TSPOAP1-AS1	RGS18	protein_coding	0.427	1.92E-09
TSPOAP1-AS1	TMEM268	protein_coding	0.427	1.77E-09
TSPOAP1-AS1	CUX2	protein_coding	0.428	1.61E-09
TSPOAP1-AS1	ATOH8	protein_coding	0.428	1.74E-09
TSPOAP1-AS1	CRIP3	protein_coding	0.429	1.50E-09
TSPOAP1-AS1	CMKLR1	protein_coding	0.429	1.47E-09
TSPOAP1-AS1	CYBB	protein_coding	0.429	1.54E-09
TSPOAP1-AS1	TNR	protein_coding	0.429	1.55E-09
TSPOAP1-AS1	PLIN1	protein_coding	0.429	1.58E-09
TSPOAP1-AS1	ZNF660	protein_coding	0.429	1.57E-09
TSPOAP1-AS1	RPGRIP1	protein_coding	0.43	1.38E-09
TSPOAP1-AS1	MDGA1	protein_coding	0.43	1.34E-09
TSPOAP1-AS1	JAM2	protein_coding	0.43	1.36E-09
TSPOAP1-AS1	MYCBP2	protein_coding	0.43	1.37E-09
TSPOAP1-AS1	SATB1	protein_coding	0.43	1.35E-09
TSPOAP1-AS1	EMCN	protein_coding	0.43	1.43E-09
TSPOAP1-AS1	FYB1	protein_coding	0.431	1.29E-09
TSPOAP1-AS1	CYYR1	protein_coding	0.431	1.24E-09
TSPOAP1-AS1	LILRB2	protein_coding	0.431	1.29E-09
TSPOAP1-AS1	LRRC2	protein_coding	0.431	1.30E-09
TSPOAP1-AS1	S100Z	protein_coding	0.431	1.31E-09
TSPOAP1-AS1	NCR1	protein_coding	0.431	1.24E-09
TSPOAP1-AS1	SESN3	protein_coding	0.432	1.10E-09
TSPOAP1-AS1	STAT5A	protein_coding	0.432	1.14E-09
TSPOAP1-AS1	ITGA8	protein_coding	0.432	1.09E-09
TSPOAP1-AS1	OMG	protein_coding	0.432	1.18E-09
TSPOAP1-AS1	UPB1	protein_coding	0.432	1.10E-09
TSPOAP1-AS1	GPR82	protein_coding	0.433	9.86E-10
TSPOAP1-AS1	MOB3A	protein_coding	0.433	9.87E-10
TSPOAP1-AS1	FOXI2	protein_coding	0.433	9.92E-10
TSPOAP1-AS1	FILIP1	protein_coding	0.433	1.02E-09
TSPOAP1-AS1	SLCO2B1	protein_coding	0.433	1.03E-09
TSPOAP1-AS1	ZNF559	protein_coding	0.433	1.01E-09
TSPOAP1-AS1	FXYD1	protein_coding	0.433	9.89E-10
TSPOAP1-AS1	ZCCHC12	protein_coding	0.434	8.98E-10
TSPOAP1-AS1	ESR1	protein_coding	0.434	9.57E-10
TSPOAP1-AS1	GRASP	protein_coding	0.434	9.16E-10
TSPOAP1-AS1	PCBP3	protein_coding	0.434	9.75E-10
TSPOAP1-AS1	NFATC1	protein_coding	0.434	9.34E-10
TSPOAP1-AS1	NPR1	protein_coding	0.434	9.48E-10
TSPOAP1-AS1	HLA-DPB1	protein_coding	0.434	9.30E-10
TSPOAP1-AS1	AMPD1	protein_coding	0.435	8.24E-10
TSPOAP1-AS1	RIPOR3	protein_coding	0.435	8.17E-10
TSPOAP1-AS1	ARHGAP31	protein_coding	0.435	8.44E-10
TSPOAP1-AS1	FAM13B	protein_coding	0.435	8.44E-10
TSPOAP1-AS1	GPM6B	protein_coding	0.435	8.21E-10
TSPOAP1-AS1	ADIPOQ	protein_coding	0.435	8.18E-10
TSPOAP1-AS1	NOVA1	protein_coding	0.436	8.04E-10
TSPOAP1-AS1	DBH	protein_coding	0.436	7.64E-10
TSPOAP1-AS1	SHISA3	protein_coding	0.436	7.85E-10
TSPOAP1-AS1	MVB12B	protein_coding	0.436	7.36E-10
TSPOAP1-AS1	CD1E	protein_coding	0.436	7.36E-10
TSPOAP1-AS1	RAPGEF1	protein_coding	0.436	8.03E-10
TSPOAP1-AS1	UBAP1L	protein_coding	0.436	7.42E-10
TSPOAP1-AS1	SEC31B	protein_coding	0.436	7.83E-10
TSPOAP1-AS1	BTN1A1	protein_coding	0.436	7.62E-10
TSPOAP1-AS1	ANKDD1A	protein_coding	0.436	7.61E-10
TSPOAP1-AS1	CYP2U1	protein_coding	0.436	7.54E-10
TSPOAP1-AS1	CRTAM	protein_coding	0.436	7.40E-10
TSPOAP1-AS1	FLT4	protein_coding	0.437	6.86E-10
TSPOAP1-AS1	ADRA1A	protein_coding	0.437	6.98E-10
TSPOAP1-AS1	TMTC1	protein_coding	0.437	6.75E-10
TSPOAP1-AS1	SYNPO2	protein_coding	0.437	6.87E-10
TSPOAP1-AS1	FGFBP2	protein_coding	0.437	7.14E-10
TSPOAP1-AS1	HLA-DOA	protein_coding	0.437	7.18E-10
TSPOAP1-AS1	ZNF835	protein_coding	0.437	6.88E-10
TSPOAP1-AS1	RNF146	protein_coding	0.437	6.68E-10
TSPOAP1-AS1	APLNR	protein_coding	0.437	6.67E-10
TSPOAP1-AS1	CHRM5	protein_coding	0.438	6.25E-10
TSPOAP1-AS1	LRRK2	protein_coding	0.438	6.14E-10
TSPOAP1-AS1	ITPRIPL1	protein_coding	0.438	6.22E-10
TSPOAP1-AS1	DENND4B	protein_coding	0.438	6.09E-10
TSPOAP1-AS1	CTSG	protein_coding	0.438	6.06E-10
TSPOAP1-AS1	LY86	protein_coding	0.439	5.54E-10
TSPOAP1-AS1	OCM	protein_coding	0.439	5.93E-10
TSPOAP1-AS1	LRCOL1	protein_coding	0.439	5.46E-10
TSPOAP1-AS1	TRIM58	protein_coding	0.439	5.49E-10
TSPOAP1-AS1	XCL2	protein_coding	0.439	5.88E-10
TSPOAP1-AS1	CD4	protein_coding	0.44	5.03E-10
TSPOAP1-AS1	CD84	protein_coding	0.44	5.14E-10
TSPOAP1-AS1	ZC3H10	protein_coding	0.44	5.16E-10
TSPOAP1-AS1	ACSM5	protein_coding	0.44	5.02E-10
TSPOAP1-AS1	ADCY4	protein_coding	0.44	5.25E-10
TSPOAP1-AS1	ZNF518B	protein_coding	0.441	4.85E-10
TSPOAP1-AS1	TMEM156	protein_coding	0.441	4.82E-10
TSPOAP1-AS1	ABCA9	protein_coding	0.441	4.59E-10
TSPOAP1-AS1	GNAL	protein_coding	0.441	4.69E-10
TSPOAP1-AS1	STAB2	protein_coding	0.441	4.65E-10
TSPOAP1-AS1	SCN3A	protein_coding	0.441	4.71E-10
TSPOAP1-AS1	P2RX2	protein_coding	0.441	4.69E-10
TSPOAP1-AS1	HELQ	protein_coding	0.441	4.62E-10
TSPOAP1-AS1	APBB1IP	protein_coding	0.441	4.45E-10
TSPOAP1-AS1	C22orf15	protein_coding	0.441	4.83E-10
TSPOAP1-AS1	PIP4K2A	protein_coding	0.442	4.05E-10
TSPOAP1-AS1	ZNF235	protein_coding	0.442	4.37E-10
TSPOAP1-AS1	ITGAE	protein_coding	0.442	4.09E-10
TSPOAP1-AS1	KATNAL2	protein_coding	0.442	4.27E-10
TSPOAP1-AS1	FAM228B	protein_coding	0.443	3.89E-10
TSPOAP1-AS1	PPM1F	protein_coding	0.443	3.74E-10
TSPOAP1-AS1	IL33	protein_coding	0.443	3.73E-10
TSPOAP1-AS1	RAB39A	protein_coding	0.443	3.67E-10
TSPOAP1-AS1	KANK3	protein_coding	0.443	3.72E-10
TSPOAP1-AS1	GHR	protein_coding	0.443	3.86E-10
TSPOAP1-AS1	CYLD	protein_coding	0.443	3.93E-10
TSPOAP1-AS1	TNNT3	protein_coding	0.444	3.44E-10
TSPOAP1-AS1	MPZ	protein_coding	0.444	3.26E-10
TSPOAP1-AS1	LDB1	protein_coding	0.444	3.53E-10
TSPOAP1-AS1	CHL1	protein_coding	0.444	3.33E-10
TSPOAP1-AS1	CNOT6L	protein_coding	0.445	3.19E-10
TSPOAP1-AS1	PECAM1	protein_coding	0.445	3.14E-10
TSPOAP1-AS1	COL23A1	protein_coding	0.445	3.08E-10
TSPOAP1-AS1	KLRD1	protein_coding	0.445	2.96E-10
TSPOAP1-AS1	TRARG1	protein_coding	0.445	2.95E-10
TSPOAP1-AS1	ARHGAP45	protein_coding	0.445	3.21E-10
TSPOAP1-AS1	PI16	protein_coding	0.445	3.00E-10
TSPOAP1-AS1	RASGRP4	protein_coding	0.445	3.23E-10
TSPOAP1-AS1	KLF12	protein_coding	0.446	2.74E-10
TSPOAP1-AS1	PLEKHO2	protein_coding	0.446	2.80E-10
TSPOAP1-AS1	CD83	protein_coding	0.446	2.69E-10
TSPOAP1-AS1	CNTRL	protein_coding	0.446	2.67E-10
TSPOAP1-AS1	ZNF154	protein_coding	0.446	2.66E-10
TSPOAP1-AS1	JAKMIP1	protein_coding	0.446	2.94E-10
TSPOAP1-AS1	PTPN6	protein_coding	0.446	2.81E-10
TSPOAP1-AS1	FAM19A2	protein_coding	0.446	2.70E-10
TSPOAP1-AS1	RFXAP	protein_coding	0.447	2.56E-10
TSPOAP1-AS1	ZIK1	protein_coding	0.447	2.64E-10
TSPOAP1-AS1	ARSG	protein_coding	0.447	2.60E-10
TSPOAP1-AS1	LILRA4	protein_coding	0.448	2.36E-10
TSPOAP1-AS1	ADAMDEC1	protein_coding	0.448	2.39E-10
TSPOAP1-AS1	NPPC	protein_coding	0.448	2.25E-10
TSPOAP1-AS1	LILRA1	protein_coding	0.448	2.22E-10
TSPOAP1-AS1	SORCS1	protein_coding	0.448	2.36E-10
TSPOAP1-AS1	WIPF1	protein_coding	0.448	2.29E-10
TSPOAP1-AS1	DTHD1	protein_coding	0.448	2.21E-10
TSPOAP1-AS1	EBF1	protein_coding	0.448	2.22E-10
TSPOAP1-AS1	TENM1	protein_coding	0.449	2.01E-10
TSPOAP1-AS1	ANKLE1	protein_coding	0.449	2.01E-10
TSPOAP1-AS1	EDRF1	protein_coding	0.449	2.02E-10
TSPOAP1-AS1	GPRIN3	protein_coding	0.449	1.95E-10
TSPOAP1-AS1	PDE2A	protein_coding	0.449	2.14E-10
TSPOAP1-AS1	CUTC	protein_coding	0.449	1.96E-10
TSPOAP1-AS1	CASS4	protein_coding	0.449	1.96E-10
TSPOAP1-AS1	SLC14A2	protein_coding	0.45	1.79E-10
TSPOAP1-AS1	EDNRB	protein_coding	0.45	1.82E-10
TSPOAP1-AS1	MYO5A	protein_coding	0.45	1.94E-10
TSPOAP1-AS1	CD244	protein_coding	0.45	1.82E-10
TSPOAP1-AS1	PPM1M	protein_coding	0.45	1.84E-10
TSPOAP1-AS1	BEND5	protein_coding	0.45	1.85E-10
TSPOAP1-AS1	SLC6A16	protein_coding	0.451	1.68E-10
TSPOAP1-AS1	INTS6L	protein_coding	0.451	1.62E-10
TSPOAP1-AS1	RNGTT	protein_coding	0.451	1.63E-10
TSPOAP1-AS1	ZNF333	protein_coding	0.452	1.51E-10
TSPOAP1-AS1	MS4A7	protein_coding	0.452	1.50E-10
TSPOAP1-AS1	GABRG3	protein_coding	0.452	1.56E-10
TSPOAP1-AS1	C16orf96	protein_coding	0.452	1.55E-10
TSPOAP1-AS1	TMEM252	protein_coding	0.452	1.50E-10
TSPOAP1-AS1	TNMD	protein_coding	0.452	1.57E-10
TSPOAP1-AS1	MAP1LC3C	protein_coding	0.452	1.53E-10
TSPOAP1-AS1	WNT1	protein_coding	0.452	1.46E-10
TSPOAP1-AS1	MAN1C1	protein_coding	0.452	1.55E-10
TSPOAP1-AS1	TACR1	protein_coding	0.453	1.28E-10
TSPOAP1-AS1	CHODL	protein_coding	0.453	1.31E-10
TSPOAP1-AS1	PGS1	protein_coding	0.454	1.19E-10
TSPOAP1-AS1	SPATC1	protein_coding	0.454	1.18E-10
TSPOAP1-AS1	UCP3	protein_coding	0.454	1.16E-10
TSPOAP1-AS1	DLG2	protein_coding	0.454	1.25E-10
TSPOAP1-AS1	PKD1L1	protein_coding	0.454	1.19E-10
TSPOAP1-AS1	HDC	protein_coding	0.454	1.19E-10
TSPOAP1-AS1	ITGA7	protein_coding	0.454	1.20E-10
TSPOAP1-AS1	ANXA2R	protein_coding	0.454	1.17E-10
TSPOAP1-AS1	WNT10B	protein_coding	0.455	1.05E-10
TSPOAP1-AS1	GPLD1	protein_coding	0.455	1.13E-10
TSPOAP1-AS1	RAMP2	protein_coding	0.455	1.06E-10
TSPOAP1-AS1	RFTN1	protein_coding	0.455	1.07E-10
TSPOAP1-AS1	WNT9B	protein_coding	0.456	1.01E-10
TSPOAP1-AS1	CLEC4F	protein_coding	0.456	9.81E-11
TSPOAP1-AS1	PADI4	protein_coding	0.456	9.66E-11
TSPOAP1-AS1	C16orf89	protein_coding	0.456	1.03E-10
TSPOAP1-AS1	APOBEC3H	protein_coding	0.456	9.64E-11
TSPOAP1-AS1	SLC25A53	protein_coding	0.456	1.04E-10
TSPOAP1-AS1	PLD4	protein_coding	0.456	9.76E-11
TSPOAP1-AS1	ARID5B	protein_coding	0.457	8.43E-11
TSPOAP1-AS1	ZNF804A	protein_coding	0.457	8.52E-11
TSPOAP1-AS1	TMIGD2	protein_coding	0.457	8.57E-11
TSPOAP1-AS1	IGF1	protein_coding	0.457	8.49E-11
TSPOAP1-AS1	ZFAND4	protein_coding	0.457	8.71E-11
TSPOAP1-AS1	AL157935.2	protein_coding	0.457	9.08E-11
TSPOAP1-AS1	EML6	protein_coding	0.457	9.27E-11
TSPOAP1-AS1	LMO2	protein_coding	0.457	9.06E-11
TSPOAP1-AS1	GZMH	protein_coding	0.458	8.29E-11
TSPOAP1-AS1	CCL16	protein_coding	0.458	7.59E-11
TSPOAP1-AS1	NIPSNAP3B	protein_coding	0.458	7.89E-11
TSPOAP1-AS1	THSD1	protein_coding	0.458	7.62E-11
TSPOAP1-AS1	TSPAN7	protein_coding	0.458	8.34E-11
TSPOAP1-AS1	CHI3L2	protein_coding	0.459	6.92E-11
TSPOAP1-AS1	C1orf162	protein_coding	0.459	7.19E-11
TSPOAP1-AS1	GNG8	protein_coding	0.459	7.30E-11
TSPOAP1-AS1	SAMHD1	protein_coding	0.459	7.37E-11
TSPOAP1-AS1	UBE2G2	protein_coding	0.459	7.43E-11
TSPOAP1-AS1	FABP4	protein_coding	0.459	6.89E-11
TSPOAP1-AS1	ZFP82	protein_coding	0.459	6.81E-11
TSPOAP1-AS1	FAM124A	protein_coding	0.459	7.27E-11
TSPOAP1-AS1	ADPRH	protein_coding	0.459	7.40E-11
TSPOAP1-AS1	ENTPD1	protein_coding	0.459	7.19E-11
TSPOAP1-AS1	ALPL	protein_coding	0.459	7.04E-11
TSPOAP1-AS1	SFMBT2	protein_coding	0.46	6.31E-11
TSPOAP1-AS1	STAR	protein_coding	0.46	6.37E-11
TSPOAP1-AS1	TMEM170B	protein_coding	0.46	6.37E-11
TSPOAP1-AS1	CIITA	protein_coding	0.461	5.95E-11
TSPOAP1-AS1	ZNF540	protein_coding	0.461	5.51E-11
TSPOAP1-AS1	IL12RB1	protein_coding	0.461	5.88E-11
TSPOAP1-AS1	SLC25A45	protein_coding	0.461	6.06E-11
TSPOAP1-AS1	AC068896.1	protein_coding	0.462	5.10E-11
TSPOAP1-AS1	MMP25	protein_coding	0.462	5.00E-11
TSPOAP1-AS1	SOX17	protein_coding	0.462	5.47E-11
TSPOAP1-AS1	CALHM6	protein_coding	0.462	5.28E-11
TSPOAP1-AS1	TECTA	protein_coding	0.463	4.67E-11
TSPOAP1-AS1	GNG7	protein_coding	0.463	4.43E-11
TSPOAP1-AS1	GPR15	protein_coding	0.463	4.75E-11
TSPOAP1-AS1	ITPKB	protein_coding	0.463	4.51E-11
TSPOAP1-AS1	FDCSP	protein_coding	0.463	4.74E-11
TSPOAP1-AS1	FAM180B	protein_coding	0.463	4.48E-11
TSPOAP1-AS1	ACSL6	protein_coding	0.463	4.82E-11
TSPOAP1-AS1	ESR2	protein_coding	0.464	4.14E-11
TSPOAP1-AS1	ZNF641	protein_coding	0.464	4.21E-11
TSPOAP1-AS1	ZNF781	protein_coding	0.464	4.42E-11
TSPOAP1-AS1	ADH1B	protein_coding	0.464	4.29E-11
TSPOAP1-AS1	SIGLEC10	protein_coding	0.464	4.05E-11
TSPOAP1-AS1	PPWD1	protein_coding	0.464	4.28E-11
TSPOAP1-AS1	S100B	protein_coding	0.464	4.01E-11
TSPOAP1-AS1	TTYH2	protein_coding	0.465	3.87E-11
TSPOAP1-AS1	DDHD1	protein_coding	0.465	3.89E-11
TSPOAP1-AS1	ATP1A2	protein_coding	0.465	3.96E-11
TSPOAP1-AS1	ANKRD33B	protein_coding	0.466	3.31E-11
TSPOAP1-AS1	TNFRSF8	protein_coding	0.466	3.39E-11
TSPOAP1-AS1	FGD3	protein_coding	0.466	3.52E-11
TSPOAP1-AS1	SOCS2	protein_coding	0.466	3.20E-11
TSPOAP1-AS1	CCDC62	protein_coding	0.466	3.45E-11
TSPOAP1-AS1	ATP8B2	protein_coding	0.466	3.46E-11
TSPOAP1-AS1	SHANK3	protein_coding	0.467	3.19E-11
TSPOAP1-AS1	BEST1	protein_coding	0.467	3.13E-11
TSPOAP1-AS1	MEI1	protein_coding	0.467	3.15E-11
TSPOAP1-AS1	GPR88	protein_coding	0.468	2.61E-11
TSPOAP1-AS1	ARHGAP4	protein_coding	0.468	2.73E-11
TSPOAP1-AS1	PRKCQ	protein_coding	0.468	2.81E-11
TSPOAP1-AS1	CHST2	protein_coding	0.468	2.81E-11
TSPOAP1-AS1	LAT2	protein_coding	0.469	2.36E-11
TSPOAP1-AS1	ERG	protein_coding	0.469	2.39E-11
TSPOAP1-AS1	TRPM6	protein_coding	0.469	2.55E-11
TSPOAP1-AS1	AL133352.1	protein_coding	0.469	2.38E-11
TSPOAP1-AS1	ATP6V1G2	protein_coding	0.47	2.14E-11
TSPOAP1-AS1	SMYD4	protein_coding	0.47	2.08E-11
TSPOAP1-AS1	WDR81	protein_coding	0.47	2.07E-11
TSPOAP1-AS1	RNF175	protein_coding	0.471	1.97E-11
TSPOAP1-AS1	LYVE1	protein_coding	0.471	1.91E-11
TSPOAP1-AS1	FOLR2	protein_coding	0.471	2.03E-11
TSPOAP1-AS1	CD72	protein_coding	0.471	1.97E-11
TSPOAP1-AS1	PSIP1	protein_coding	0.471	1.87E-11
TSPOAP1-AS1	PDE6G	protein_coding	0.472	1.78E-11
TSPOAP1-AS1	REM1	protein_coding	0.472	1.79E-11
TSPOAP1-AS1	TEK	protein_coding	0.472	1.79E-11
TSPOAP1-AS1	ANKRD13A	protein_coding	0.472	1.84E-11
TSPOAP1-AS1	MALT1	protein_coding	0.472	1.73E-11
TSPOAP1-AS1	ABCA8	protein_coding	0.472	1.80E-11
TSPOAP1-AS1	STRADA	protein_coding	0.473	1.50E-11
TSPOAP1-AS1	ZNF594	protein_coding	0.473	1.56E-11
TSPOAP1-AS1	MSL2	protein_coding	0.473	1.59E-11
TSPOAP1-AS1	DNAH8	protein_coding	0.473	1.53E-11
TSPOAP1-AS1	C2orf42	protein_coding	0.473	1.59E-11
TSPOAP1-AS1	TMC2	protein_coding	0.474	1.39E-11
TSPOAP1-AS1	SYNE1	protein_coding	0.474	1.34E-11
TSPOAP1-AS1	RAB33A	protein_coding	0.474	1.46E-11
TSPOAP1-AS1	TSPAN33	protein_coding	0.474	1.34E-11
TSPOAP1-AS1	ZNF671	protein_coding	0.475	1.32E-11
TSPOAP1-AS1	KCNA2	protein_coding	0.475	1.23E-11
TSPOAP1-AS1	KCNIP2	protein_coding	0.476	1.11E-11
TSPOAP1-AS1	MYBPC2	protein_coding	0.476	1.06E-11
TSPOAP1-AS1	PLCG1	protein_coding	0.476	1.13E-11
TSPOAP1-AS1	DPEP3	protein_coding	0.477	1.05E-11
TSPOAP1-AS1	TNFRSF17	protein_coding	0.477	1.01E-11
TSPOAP1-AS1	TKTL1	protein_coding	0.477	1.04E-11
TSPOAP1-AS1	HCST	protein_coding	0.477	1.01E-11
TSPOAP1-AS1	ABCB4	protein_coding	0.477	1.05E-11
TSPOAP1-AS1	PRKCH	protein_coding	0.478	8.84E-12
TSPOAP1-AS1	FMNL3	protein_coding	0.478	9.17E-12
TSPOAP1-AS1	TNIP3	protein_coding	0.478	8.54E-12
TSPOAP1-AS1	IRAK4	protein_coding	0.478	8.76E-12
TSPOAP1-AS1	PLEKHO1	protein_coding	0.478	9.08E-12
TSPOAP1-AS1	NIN	protein_coding	0.478	8.68E-12
TSPOAP1-AS1	GZMA	protein_coding	0.479	8.14E-12
TSPOAP1-AS1	PLCL1	protein_coding	0.479	8.09E-12
TSPOAP1-AS1	SLA	protein_coding	0.479	7.53E-12
TSPOAP1-AS1	ARRB2	protein_coding	0.48	7.28E-12
TSPOAP1-AS1	PRR34	protein_coding	0.48	7.39E-12
TSPOAP1-AS1	ARMH1	protein_coding	0.48	6.86E-12
TSPOAP1-AS1	TSPAN11	protein_coding	0.48	7.46E-12
TSPOAP1-AS1	SERTM2	protein_coding	0.48	7.30E-12
TSPOAP1-AS1	GPSM3	protein_coding	0.481	6.24E-12
TSPOAP1-AS1	TTC16	protein_coding	0.481	6.04E-12
TSPOAP1-AS1	KLHL34	protein_coding	0.481	6.12E-12
TSPOAP1-AS1	CCL14	protein_coding	0.481	6.22E-12
TSPOAP1-AS1	SUSD3	protein_coding	0.482	5.70E-12
TSPOAP1-AS1	RNASE6	protein_coding	0.482	5.87E-12
TSPOAP1-AS1	C10orf143	protein_coding	0.483	4.87E-12
TSPOAP1-AS1	C4orf50	protein_coding	0.483	4.76E-12
TSPOAP1-AS1	ENPP6	protein_coding	0.484	4.66E-12
TSPOAP1-AS1	BMPER	protein_coding	0.485	3.78E-12
TSPOAP1-AS1	CHRDL1	protein_coding	0.485	3.90E-12
TSPOAP1-AS1	LIFR	protein_coding	0.485	3.94E-12
TSPOAP1-AS1	MYCT1	protein_coding	0.485	3.76E-12
TSPOAP1-AS1	STAG3	protein_coding	0.485	4.12E-12
TSPOAP1-AS1	ADARB1	protein_coding	0.485	3.92E-12
TSPOAP1-AS1	ZBTB24	protein_coding	0.486	3.35E-12
TSPOAP1-AS1	ATM	protein_coding	0.486	3.62E-12
TSPOAP1-AS1	JAML	protein_coding	0.486	3.34E-12
TSPOAP1-AS1	NGFR	protein_coding	0.486	3.51E-12
TSPOAP1-AS1	ZMAT1	protein_coding	0.487	3.31E-12
TSPOAP1-AS1	CYTIP	protein_coding	0.487	3.26E-12
TSPOAP1-AS1	ZZEF1	protein_coding	0.487	3.01E-12
TSPOAP1-AS1	LGI2	protein_coding	0.487	3.11E-12
TSPOAP1-AS1	PGM5	protein_coding	0.487	3.26E-12
TSPOAP1-AS1	CPNE5	protein_coding	0.487	3.11E-12
TSPOAP1-AS1	CNTFR	protein_coding	0.487	3.23E-12
TSPOAP1-AS1	FASLG	protein_coding	0.488	2.65E-12
TSPOAP1-AS1	NFATC2	protein_coding	0.488	2.75E-12
TSPOAP1-AS1	LCP2	protein_coding	0.488	2.78E-12
TSPOAP1-AS1	CCR2	protein_coding	0.488	2.93E-12
TSPOAP1-AS1	CD1B	protein_coding	0.488	2.91E-12
TSPOAP1-AS1	RABEP1	protein_coding	0.488	2.92E-12
TSPOAP1-AS1	NCF4	protein_coding	0.488	2.78E-12
TSPOAP1-AS1	KCNQ5	protein_coding	0.489	2.60E-12
TSPOAP1-AS1	FZD4	protein_coding	0.489	2.51E-12
TSPOAP1-AS1	FXYD7	protein_coding	0.491	1.94E-12
TSPOAP1-AS1	AARD	protein_coding	0.491	2.01E-12
TSPOAP1-AS1	PACSIN1	protein_coding	0.491	1.87E-12
TSPOAP1-AS1	CAVIN2	protein_coding	0.491	1.95E-12
TSPOAP1-AS1	CPA5	protein_coding	0.491	1.96E-12
TSPOAP1-AS1	ST8SIA4	protein_coding	0.492	1.81E-12
TSPOAP1-AS1	FCAMR	protein_coding	0.492	1.71E-12
TSPOAP1-AS1	CMA1	protein_coding	0.493	1.49E-12
TSPOAP1-AS1	GFRA1	protein_coding	0.493	1.59E-12
TSPOAP1-AS1	JPH4	protein_coding	0.493	1.54E-12
TSPOAP1-AS1	DOK2	protein_coding	0.494	1.43E-12
TSPOAP1-AS1	NDST2	protein_coding	0.494	1.34E-12
TSPOAP1-AS1	RAB30	protein_coding	0.494	1.37E-12
TSPOAP1-AS1	EPC1	protein_coding	0.494	1.46E-12
TSPOAP1-AS1	FGD2	protein_coding	0.494	1.31E-12
TSPOAP1-AS1	LTB	protein_coding	0.494	1.40E-12
TSPOAP1-AS1	NLGN4X	protein_coding	0.494	1.33E-12
TSPOAP1-AS1	SEMA3G	protein_coding	0.494	1.37E-12
TSPOAP1-AS1	GNGT2	protein_coding	0.494	1.30E-12
TSPOAP1-AS1	CCL5	protein_coding	0.495	1.23E-12
TSPOAP1-AS1	RAB37	protein_coding	0.495	1.23E-12
TSPOAP1-AS1	ADA2	protein_coding	0.495	1.19E-12
TSPOAP1-AS1	RAB39B	protein_coding	0.496	1.14E-12
TSPOAP1-AS1	EPM2A	protein_coding	0.497	9.95E-13
TSPOAP1-AS1	SNAI3	protein_coding	0.497	9.75E-13
TSPOAP1-AS1	SYT15	protein_coding	0.497	9.50E-13
TSPOAP1-AS1	PHOSPHO1	protein_coding	0.497	9.74E-13
TSPOAP1-AS1	CLEC2D	protein_coding	0.497	1.01E-12
TSPOAP1-AS1	EXOG	protein_coding	0.497	9.54E-13
TSPOAP1-AS1	ITPR1	protein_coding	0.498	8.03E-13
TSPOAP1-AS1	CCDC3	protein_coding	0.498	8.76E-13
TSPOAP1-AS1	RGL1	protein_coding	0.498	8.16E-13
TSPOAP1-AS1	CXCR4	protein_coding	0.498	8.76E-13
TSPOAP1-AS1	DPF3	protein_coding	0.498	8.54E-13
TSPOAP1-AS1	KPNA5	protein_coding	0.498	8.02E-13
TSPOAP1-AS1	RSPO3	protein_coding	0.498	8.59E-13
TSPOAP1-AS1	KLRC4-KLRK1	protein_coding	0.499	7.22E-13
TSPOAP1-AS1	ANXA6	protein_coding	0.499	7.09E-13
TSPOAP1-AS1	MYO1F	protein_coding	0.5	6.95E-13
TSPOAP1-AS1	NELL2	protein_coding	0.5	6.34E-13
TSPOAP1-AS1	SLC7A10	protein_coding	0.5	6.86E-13
TSPOAP1-AS1	SYNRG	protein_coding	0.5	6.33E-13
TSPOAP1-AS1	KCNN3	protein_coding	0.501	5.61E-13
TSPOAP1-AS1	NLRP1	protein_coding	0.501	5.62E-13
TSPOAP1-AS1	CTLA4	protein_coding	0.501	5.92E-13
TSPOAP1-AS1	ADRB2	protein_coding	0.501	5.66E-13
TSPOAP1-AS1	FAM184A	protein_coding	0.502	5.17E-13
TSPOAP1-AS1	KMO	protein_coding	0.502	5.01E-13
TSPOAP1-AS1	ARL11	protein_coding	0.502	5.11E-13
TSPOAP1-AS1	DOCK11	protein_coding	0.503	4.46E-13
TSPOAP1-AS1	HERC1	protein_coding	0.503	4.43E-13
TSPOAP1-AS1	SHE	protein_coding	0.503	4.70E-13
TSPOAP1-AS1	CD36	protein_coding	0.503	4.41E-13
TSPOAP1-AS1	FMNL1	protein_coding	0.504	4.04E-13
TSPOAP1-AS1	PYGM	protein_coding	0.505	3.73E-13
TSPOAP1-AS1	PALD1	protein_coding	0.506	3.07E-13
TSPOAP1-AS1	TCEANC	protein_coding	0.506	3.21E-13
TSPOAP1-AS1	WDR37	protein_coding	0.506	3.16E-13
TSPOAP1-AS1	PXK	protein_coding	0.506	3.37E-13
TSPOAP1-AS1	HEPACAM	protein_coding	0.507	2.80E-13
TSPOAP1-AS1	SLIT3	protein_coding	0.507	2.65E-13
TSPOAP1-AS1	ASPA	protein_coding	0.507	2.94E-13
TSPOAP1-AS1	MS4A4E	protein_coding	0.508	2.34E-13
TSPOAP1-AS1	CBX7	protein_coding	0.508	2.44E-13
TSPOAP1-AS1	TIMD4	protein_coding	0.508	2.39E-13
TSPOAP1-AS1	MAP3K14	protein_coding	0.508	2.51E-13
TSPOAP1-AS1	SCARF1	protein_coding	0.509	2.21E-13
TSPOAP1-AS1	POPDC2	protein_coding	0.509	2.07E-13
TSPOAP1-AS1	ITGAD	protein_coding	0.509	2.16E-13
TSPOAP1-AS1	TNXB	protein_coding	0.51	1.96E-13
TSPOAP1-AS1	SLC5A10	protein_coding	0.51	1.84E-13
TSPOAP1-AS1	AP1S2	protein_coding	0.51	2.04E-13
TSPOAP1-AS1	TP53INP1	protein_coding	0.511	1.70E-13
TSPOAP1-AS1	AOAH	protein_coding	0.511	1.67E-13
TSPOAP1-AS1	ICOS	protein_coding	0.511	1.61E-13
TSPOAP1-AS1	CDHR1	protein_coding	0.511	1.80E-13
TSPOAP1-AS1	P2RY12	protein_coding	0.512	1.47E-13
TSPOAP1-AS1	GNG2	protein_coding	0.512	1.56E-13
TSPOAP1-AS1	C10orf105	protein_coding	0.512	1.55E-13
TSPOAP1-AS1	SEMA4D	protein_coding	0.512	1.43E-13
TSPOAP1-AS1	FHL1	protein_coding	0.512	1.50E-13
TSPOAP1-AS1	ARHGEF15	protein_coding	0.513	1.35E-13
TSPOAP1-AS1	SLC24A4	protein_coding	0.513	1.37E-13
TSPOAP1-AS1	IPCEF1	protein_coding	0.514	1.10E-13
TSPOAP1-AS1	GPR182	protein_coding	0.514	1.23E-13
TSPOAP1-AS1	CCR5	protein_coding	0.514	1.21E-13
TSPOAP1-AS1	MADCAM1	protein_coding	0.514	1.15E-13
TSPOAP1-AS1	CXCL12	protein_coding	0.515	1.06E-13
TSPOAP1-AS1	MAP3K3	protein_coding	0.515	1.01E-13
TSPOAP1-AS1	CTC1	protein_coding	0.515	9.83E-14
TSPOAP1-AS1	GTSF1	protein_coding	0.515	9.74E-14
TSPOAP1-AS1	PRDM15	protein_coding	0.515	1.03E-13
TSPOAP1-AS1	INPP5B	protein_coding	0.516	9.04E-14
TSPOAP1-AS1	NRIP2	protein_coding	0.516	9.43E-14
TSPOAP1-AS1	CEACAM21	protein_coding	0.516	8.53E-14
TSPOAP1-AS1	CCL19	protein_coding	0.516	9.36E-14
TSPOAP1-AS1	LAT	protein_coding	0.516	8.63E-14
TSPOAP1-AS1	SPN	protein_coding	0.516	8.93E-14
TSPOAP1-AS1	HLA-DOB	protein_coding	0.517	7.52E-14
TSPOAP1-AS1	CD180	protein_coding	0.518	6.64E-14
TSPOAP1-AS1	TREML1	protein_coding	0.518	7.06E-14
TSPOAP1-AS1	PRF1	protein_coding	0.518	6.79E-14
TSPOAP1-AS1	ITGA4	protein_coding	0.519	6.22E-14
TSPOAP1-AS1	S1PR4	protein_coding	0.519	6.23E-14
TSPOAP1-AS1	EVI2B	protein_coding	0.519	5.88E-14
TSPOAP1-AS1	MYH3	protein_coding	0.52	5.54E-14
TSPOAP1-AS1	SPINK2	protein_coding	0.52	5.58E-14
TSPOAP1-AS1	SAMD3	protein_coding	0.52	5.63E-14
TSPOAP1-AS1	CD1C	protein_coding	0.521	4.55E-14
TSPOAP1-AS1	NLRP4	protein_coding	0.521	4.86E-14
TSPOAP1-AS1	RAMP3	protein_coding	0.521	4.88E-14
TSPOAP1-AS1	CXorf21	protein_coding	0.522	4.19E-14
TSPOAP1-AS1	RASIP1	protein_coding	0.522	4.22E-14
TSPOAP1-AS1	IL5RA	protein_coding	0.522	4.19E-14
TSPOAP1-AS1	ZFP3	protein_coding	0.524	3.10E-14
TSPOAP1-AS1	CUBN	protein_coding	0.524	3.37E-14
TSPOAP1-AS1	FCRL5	protein_coding	0.524	3.09E-14
TSPOAP1-AS1	PDE4B	protein_coding	0.525	2.93E-14
TSPOAP1-AS1	NKG7	protein_coding	0.525	2.96E-14
TSPOAP1-AS1	TPO	protein_coding	0.525	2.91E-14
TSPOAP1-AS1	CD160	protein_coding	0.525	2.92E-14
TSPOAP1-AS1	BFSP2	protein_coding	0.525	2.77E-14
TSPOAP1-AS1	CD209	protein_coding	0.525	2.97E-14
TSPOAP1-AS1	ROBO4	protein_coding	0.526	2.31E-14
TSPOAP1-AS1	IL2RB	protein_coding	0.526	2.52E-14
TSPOAP1-AS1	STAB1	protein_coding	0.527	2.05E-14
TSPOAP1-AS1	GAPT	protein_coding	0.527	2.24E-14
TSPOAP1-AS1	LYL1	protein_coding	0.527	2.23E-14
TSPOAP1-AS1	SLC12A3	protein_coding	0.527	2.04E-14
TSPOAP1-AS1	P2RY13	protein_coding	0.528	1.90E-14
TSPOAP1-AS1	ZNF318	protein_coding	0.528	1.96E-14
TSPOAP1-AS1	CASQ1	protein_coding	0.528	1.82E-14
TSPOAP1-AS1	KCNAB2	protein_coding	0.528	1.84E-14
TSPOAP1-AS1	CACNA1I	protein_coding	0.528	1.90E-14
TSPOAP1-AS1	CD53	protein_coding	0.529	1.54E-14
TSPOAP1-AS1	CLEC1A	protein_coding	0.529	1.61E-14
TSPOAP1-AS1	MED12L	protein_coding	0.53	1.42E-14
TSPOAP1-AS1	TMEM273	protein_coding	0.53	1.40E-14
TSPOAP1-AS1	PHF24	protein_coding	0.531	1.17E-14
TSPOAP1-AS1	XKR4	protein_coding	0.531	1.24E-14
TSPOAP1-AS1	PDCD1	protein_coding	0.531	1.18E-14
TSPOAP1-AS1	LPXN	protein_coding	0.531	1.25E-14
TSPOAP1-AS1	ARHGAP19	protein_coding	0.532	1.08E-14
TSPOAP1-AS1	CXCR6	protein_coding	0.532	1.03E-14
TSPOAP1-AS1	PLEK	protein_coding	0.532	1.06E-14
TSPOAP1-AS1	SELP	protein_coding	0.532	1.09E-14
TSPOAP1-AS1	AICDA	protein_coding	0.532	1.04E-14
TSPOAP1-AS1	GYPE	protein_coding	0.533	9.93E-15
TSPOAP1-AS1	PLCG2	protein_coding	0.533	9.61E-15
TSPOAP1-AS1	ACKR1	protein_coding	0.533	9.41E-15
TSPOAP1-AS1	PIK3R5	protein_coding	0.534	8.35E-15
TSPOAP1-AS1	CYB561A3	protein_coding	0.534	7.83E-15
TSPOAP1-AS1	ITM2A	protein_coding	0.534	8.20E-15
TSPOAP1-AS1	ZNF589	protein_coding	0.535	6.77E-15
TSPOAP1-AS1	TMEM131L	protein_coding	0.535	7.35E-15
TSPOAP1-AS1	KDM2B	protein_coding	0.535	6.79E-15
TSPOAP1-AS1	POU2AF1	protein_coding	0.536	6.23E-15
TSPOAP1-AS1	IFFO1	protein_coding	0.536	5.93E-15
TSPOAP1-AS1	ANGPTL6	protein_coding	0.536	6.67E-15
TSPOAP1-AS1	GPR65	protein_coding	0.536	6.67E-15
TSPOAP1-AS1	DPEP2	protein_coding	0.536	6.16E-15
TSPOAP1-AS1	TXLNB	protein_coding	0.537	5.83E-15
TSPOAP1-AS1	RUNX3	protein_coding	0.537	5.46E-15
TSPOAP1-AS1	JAK3	protein_coding	0.538	4.60E-15
TSPOAP1-AS1	CD69	protein_coding	0.538	4.84E-15
TSPOAP1-AS1	FAM107A	protein_coding	0.538	5.06E-15
TSPOAP1-AS1	SCARA5	protein_coding	0.538	4.63E-15
TSPOAP1-AS1	OR52N4	protein_coding	0.539	4.10E-15
TSPOAP1-AS1	MSL3	protein_coding	0.539	3.92E-15
TSPOAP1-AS1	CD8B	protein_coding	0.539	4.19E-15
TSPOAP1-AS1	TNFAIP8L2	protein_coding	0.54	3.49E-15
TSPOAP1-AS1	DAZL	protein_coding	0.54	3.43E-15
TSPOAP1-AS1	IL7R	protein_coding	0.54	3.68E-15
TSPOAP1-AS1	PTGDR	protein_coding	0.541	3.18E-15
TSPOAP1-AS1	FCRL6	protein_coding	0.541	2.99E-15
TSPOAP1-AS1	CST7	protein_coding	0.541	3.32E-15
TSPOAP1-AS1	ARRDC5	protein_coding	0.541	2.95E-15
TSPOAP1-AS1	ELMO1	protein_coding	0.543	2.33E-15
TSPOAP1-AS1	CCL21	protein_coding	0.543	2.24E-15
TSPOAP1-AS1	CCM2L	protein_coding	0.543	2.53E-15
TSPOAP1-AS1	MATK	protein_coding	0.543	2.41E-15
TSPOAP1-AS1	SPOCK2	protein_coding	0.543	2.39E-15
TSPOAP1-AS1	AGAP2	protein_coding	0.544	2.17E-15
TSPOAP1-AS1	CCR4	protein_coding	0.544	2.13E-15
TSPOAP1-AS1	SERPINA9	protein_coding	0.544	2.03E-15
TSPOAP1-AS1	LCN6	protein_coding	0.545	1.72E-15
TSPOAP1-AS1	KEL	protein_coding	0.546	1.67E-15
TSPOAP1-AS1	EBI3	protein_coding	0.547	1.42E-15
TSPOAP1-AS1	IL21R	protein_coding	0.547	1.44E-15
TSPOAP1-AS1	CYFIP2	protein_coding	0.548	1.26E-15
TSPOAP1-AS1	SNX20	protein_coding	0.548	1.25E-15
TSPOAP1-AS1	IL3RA	protein_coding	0.548	1.23E-15
TSPOAP1-AS1	HEATR9	protein_coding	0.548	1.20E-15
TSPOAP1-AS1	KLHL6	protein_coding	0.548	1.15E-15
TSPOAP1-AS1	DOCK2	protein_coding	0.548	1.11E-15
TSPOAP1-AS1	PZP	protein_coding	0.549	1.08E-15
TSPOAP1-AS1	FOXP3	protein_coding	0.549	1.09E-15
TSPOAP1-AS1	VEGFD	protein_coding	0.549	9.87E-16
TSPOAP1-AS1	TIFAB	protein_coding	0.549	9.89E-16
TSPOAP1-AS1	CYTH4	protein_coding	0.55	8.73E-16
TSPOAP1-AS1	STARD9	protein_coding	0.551	7.37E-16
TSPOAP1-AS1	CLEC10A	protein_coding	0.551	7.34E-16
TSPOAP1-AS1	KRT72	protein_coding	0.551	7.84E-16
TSPOAP1-AS1	CD52	protein_coding	0.551	7.24E-16
TSPOAP1-AS1	CYSLTR1	protein_coding	0.552	6.80E-16
TSPOAP1-AS1	DPPA4	protein_coding	0.552	6.31E-16
TSPOAP1-AS1	SSH2	protein_coding	0.552	6.31E-16
TSPOAP1-AS1	ABI3	protein_coding	0.552	6.83E-16
TSPOAP1-AS1	PSTPIP1	protein_coding	0.552	6.73E-16
TSPOAP1-AS1	SHISAL2A	protein_coding	0.553	5.46E-16
TSPOAP1-AS1	1-Mar	protein_coding	0.553	5.91E-16
TSPOAP1-AS1	LCP1	protein_coding	0.554	4.81E-16
TSPOAP1-AS1	NXPE3	protein_coding	0.554	4.92E-16
TSPOAP1-AS1	IL11RA	protein_coding	0.554	4.99E-16
TSPOAP1-AS1	INPP4A	protein_coding	0.554	5.03E-16
TSPOAP1-AS1	PKHD1L1	protein_coding	0.555	4.23E-16
TSPOAP1-AS1	SCN4A	protein_coding	0.556	3.76E-16
TSPOAP1-AS1	STAT5B	protein_coding	0.556	3.50E-16
TSPOAP1-AS1	BCL11A	protein_coding	0.556	3.48E-16
TSPOAP1-AS1	XCR1	protein_coding	0.557	3.13E-16
TSPOAP1-AS1	NUGGC	protein_coding	0.558	2.83E-16
TSPOAP1-AS1	TAGAP	protein_coding	0.558	2.77E-16
TSPOAP1-AS1	SLAMF6	protein_coding	0.558	2.68E-16
TSPOAP1-AS1	PIK3CD	protein_coding	0.558	2.76E-16
TSPOAP1-AS1	IL18RAP	protein_coding	0.559	2.34E-16
TSPOAP1-AS1	MUSK	protein_coding	0.559	2.41E-16
TSPOAP1-AS1	ANKRD55	protein_coding	0.56	2.12E-16
TSPOAP1-AS1	MFNG	protein_coding	0.561	1.67E-16
TSPOAP1-AS1	ASB2	protein_coding	0.562	1.56E-16
TSPOAP1-AS1	RASSF2	protein_coding	0.563	1.34E-16
TSPOAP1-AS1	CLEC4G	protein_coding	0.563	1.34E-16
TSPOAP1-AS1	SNX22	protein_coding	0.563	1.39E-16
TSPOAP1-AS1	S1PR1	protein_coding	0.564	1.10E-16
TSPOAP1-AS1	SETDB2	protein_coding	0.564	1.09E-16
TSPOAP1-AS1	KCNJ10	protein_coding	0.564	1.19E-16
TSPOAP1-AS1	CD200R1	protein_coding	0.565	9.08E-17
TSPOAP1-AS1	BEND4	protein_coding	0.566	8.01E-17
TSPOAP1-AS1	SEPT6	protein_coding	0.566	7.80E-17
TSPOAP1-AS1	CXCL13	protein_coding	0.566	8.41E-17
TSPOAP1-AS1	DOCK8	protein_coding	0.566	8.37E-17
TSPOAP1-AS1	CLEC3B	protein_coding	0.567	6.71E-17
TSPOAP1-AS1	TSPAN32	protein_coding	0.567	7.59E-17
TSPOAP1-AS1	TNRC6C	protein_coding	0.567	7.14E-17
TSPOAP1-AS1	TIGIT	protein_coding	0.567	7.66E-17
TSPOAP1-AS1	CD7	protein_coding	0.567	6.95E-17
TSPOAP1-AS1	CARD8	protein_coding	0.568	6.09E-17
TSPOAP1-AS1	CLEC9A	protein_coding	0.568	6.20E-17
TSPOAP1-AS1	CCL4	protein_coding	0.568	6.19E-17
TSPOAP1-AS1	CSF2RB	protein_coding	0.568	5.98E-17
TSPOAP1-AS1	COLQ	protein_coding	0.568	6.07E-17
TSPOAP1-AS1	PNOC	protein_coding	0.568	6.36E-17
TSPOAP1-AS1	ADORA2A	protein_coding	0.569	5.48E-17
TSPOAP1-AS1	GPR55	protein_coding	0.569	5.30E-17
TSPOAP1-AS1	CR1	protein_coding	0.569	5.18E-17
TSPOAP1-AS1	MYO1G	protein_coding	0.569	5.58E-17
TSPOAP1-AS1	SP140	protein_coding	0.569	5.20E-17
TSPOAP1-AS1	NCKAP1L	protein_coding	0.569	5.53E-17
TSPOAP1-AS1	FUT7	protein_coding	0.571	3.64E-17
TSPOAP1-AS1	FBXO10	protein_coding	0.571	4.13E-17
TSPOAP1-AS1	IGFLR1	protein_coding	0.571	3.79E-17
TSPOAP1-AS1	RUBCNL	protein_coding	0.572	3.27E-17
TSPOAP1-AS1	VAMP1	protein_coding	0.572	3.25E-17
TSPOAP1-AS1	MAL	protein_coding	0.572	3.42E-17
TSPOAP1-AS1	TMC8	protein_coding	0.572	3.17E-17
TSPOAP1-AS1	PREX1	protein_coding	0.572	3.27E-17
TSPOAP1-AS1	LILRB1	protein_coding	0.572	3.53E-17
TSPOAP1-AS1	CR2	protein_coding	0.572	3.13E-17
TSPOAP1-AS1	PTPRC	protein_coding	0.573	2.94E-17
TSPOAP1-AS1	PNMA3	protein_coding	0.573	2.85E-17
TSPOAP1-AS1	MEF2C	protein_coding	0.573	3.05E-17
TSPOAP1-AS1	KHDRBS2	protein_coding	0.574	2.42E-17
TSPOAP1-AS1	DOCK10	protein_coding	0.574	2.61E-17
TSPOAP1-AS1	CLECL1	protein_coding	0.574	2.52E-17
TSPOAP1-AS1	TDRD10	protein_coding	0.575	1.99E-17
TSPOAP1-AS1	CD96	protein_coding	0.575	2.19E-17
TSPOAP1-AS1	MCOLN2	protein_coding	0.575	1.97E-17
TSPOAP1-AS1	HVCN1	protein_coding	0.576	1.70E-17
TSPOAP1-AS1	CD38	protein_coding	0.576	1.86E-17
TSPOAP1-AS1	PTPN7	protein_coding	0.577	1.62E-17
TSPOAP1-AS1	CD79A	protein_coding	0.577	1.55E-17
TSPOAP1-AS1	KLRK1	protein_coding	0.578	1.29E-17
TSPOAP1-AS1	ANK2	protein_coding	0.578	1.35E-17
TSPOAP1-AS1	PAX5	protein_coding	0.578	1.26E-17
TSPOAP1-AS1	KLRB1	protein_coding	0.579	1.09E-17
TSPOAP1-AS1	BACH2	protein_coding	0.579	1.09E-17
TSPOAP1-AS1	ZBTB40	protein_coding	0.579	1.06E-17
TSPOAP1-AS1	SLFN12L	protein_coding	0.579	1.11E-17
TSPOAP1-AS1	RYR3	protein_coding	0.579	1.07E-17
TSPOAP1-AS1	ATP1A4	protein_coding	0.58	1.01E-17
TSPOAP1-AS1	GMFG	protein_coding	0.58	1.00E-17
TSPOAP1-AS1	PASK	protein_coding	0.581	8.70E-18
TSPOAP1-AS1	NCF1	protein_coding	0.581	8.60E-18
TSPOAP1-AS1	SCN11A	protein_coding	0.581	7.89E-18
TSPOAP1-AS1	PPM1K	protein_coding	0.582	7.37E-18
TSPOAP1-AS1	PATL2	protein_coding	0.584	5.02E-18
TSPOAP1-AS1	CD3G	protein_coding	0.585	4.33E-18
TSPOAP1-AS1	FAM53B	protein_coding	0.586	3.74E-18
TSPOAP1-AS1	CD1D	protein_coding	0.586	3.56E-18
TSPOAP1-AS1	GGA2	protein_coding	0.586	3.44E-18
TSPOAP1-AS1	CCR6	protein_coding	0.586	3.65E-18
TSPOAP1-AS1	CRHBP	protein_coding	0.587	3.16E-18
TSPOAP1-AS1	CERKL	protein_coding	0.587	2.89E-18
TSPOAP1-AS1	BTK	protein_coding	0.587	2.93E-18
TSPOAP1-AS1	SYNE3	protein_coding	0.588	2.67E-18
TSPOAP1-AS1	INPP5D	protein_coding	0.588	2.80E-18
TSPOAP1-AS1	GPR171	protein_coding	0.588	2.67E-18
TSPOAP1-AS1	LILRB5	protein_coding	0.588	2.49E-18
TSPOAP1-AS1	SLAMF1	protein_coding	0.589	2.14E-18
TSPOAP1-AS1	SIRPG	protein_coding	0.589	2.13E-18
TSPOAP1-AS1	CD2	protein_coding	0.59	1.87E-18
TSPOAP1-AS1	DOK3	protein_coding	0.59	1.75E-18
TSPOAP1-AS1	PARVG	protein_coding	0.591	1.73E-18
TSPOAP1-AS1	EOMES	protein_coding	0.591	1.48E-18
TSPOAP1-AS1	LCN10	protein_coding	0.592	1.34E-18
TSPOAP1-AS1	CD8A	protein_coding	0.592	1.41E-18
TSPOAP1-AS1	WAS	protein_coding	0.593	1.23E-18
TSPOAP1-AS1	TNFSF8	protein_coding	0.593	1.20E-18
TSPOAP1-AS1	SELL	protein_coding	0.593	1.21E-18
TSPOAP1-AS1	GIMAP4	protein_coding	0.593	1.21E-18
TSPOAP1-AS1	AC119396.1	protein_coding	0.593	1.06E-18
TSPOAP1-AS1	CADM3	protein_coding	0.594	1.02E-18
TSPOAP1-AS1	CCDC69	protein_coding	0.594	9.50E-19
TSPOAP1-AS1	CXCR5	protein_coding	0.595	8.17E-19
TSPOAP1-AS1	CLNK	protein_coding	0.595	7.55E-19
TSPOAP1-AS1	IDO2	protein_coding	0.596	6.74E-19
TSPOAP1-AS1	ARHGEF6	protein_coding	0.596	7.29E-19
TSPOAP1-AS1	CD5	protein_coding	0.599	4.21E-19
TSPOAP1-AS1	IRF4	protein_coding	0.599	4.44E-19
TSPOAP1-AS1	CETP	protein_coding	0.6	3.73E-19
TSPOAP1-AS1	P2RX5	protein_coding	0.6	3.77E-19
TSPOAP1-AS1	SCIMP	protein_coding	0.6	3.66E-19
TSPOAP1-AS1	THEMIS	protein_coding	0.601	2.80E-19
TSPOAP1-AS1	UBASH3A	protein_coding	0.602	2.46E-19
TSPOAP1-AS1	GAB3	protein_coding	0.602	2.34E-19
TSPOAP1-AS1	C12orf42	protein_coding	0.602	2.51E-19
TSPOAP1-AS1	ZCCHC18	protein_coding	0.602	2.54E-19
TSPOAP1-AS1	RNF166	protein_coding	0.603	1.95E-19
TSPOAP1-AS1	SH2D1A	protein_coding	0.603	2.26E-19
TSPOAP1-AS1	CD3D	protein_coding	0.603	2.27E-19
TSPOAP1-AS1	SLFN14	protein_coding	0.604	1.71E-19
TSPOAP1-AS1	TMEM150C	protein_coding	0.604	1.73E-19
TSPOAP1-AS1	TAL1	protein_coding	0.605	1.49E-19
TSPOAP1-AS1	TVP23A	protein_coding	0.605	1.48E-19
TSPOAP1-AS1	CRB2	protein_coding	0.606	1.16E-19
TSPOAP1-AS1	CD300LG	protein_coding	0.606	1.35E-19
TSPOAP1-AS1	TXK	protein_coding	0.607	1.13E-19
TSPOAP1-AS1	CD226	protein_coding	0.607	9.73E-20
TSPOAP1-AS1	POU6F1	protein_coding	0.607	1.09E-19
TSPOAP1-AS1	C11orf21	protein_coding	0.607	1.07E-19
TSPOAP1-AS1	TRAT1	protein_coding	0.608	8.11E-20
TSPOAP1-AS1	HCLS1	protein_coding	0.608	8.88E-20
TSPOAP1-AS1	IL16	protein_coding	0.609	7.69E-20
TSPOAP1-AS1	CEP85L	protein_coding	0.609	8.09E-20
TSPOAP1-AS1	CNR1	protein_coding	0.609	6.83E-20
TSPOAP1-AS1	TBX21	protein_coding	0.61	5.76E-20
TSPOAP1-AS1	LIMD2	protein_coding	0.611	5.50E-20
TSPOAP1-AS1	RGL4	protein_coding	0.611	4.81E-20
TSPOAP1-AS1	BIN2	protein_coding	0.611	5.44E-20
TSPOAP1-AS1	GLCCI1	protein_coding	0.611	5.09E-20
TSPOAP1-AS1	CD37	protein_coding	0.611	4.99E-20
TSPOAP1-AS1	GZMK	protein_coding	0.612	4.29E-20
TSPOAP1-AS1	P2RY14	protein_coding	0.612	4.35E-20
TSPOAP1-AS1	ST8SIA1	protein_coding	0.613	3.53E-20
TSPOAP1-AS1	FNBP1	protein_coding	0.613	3.96E-20
TSPOAP1-AS1	TNFRSF13C	protein_coding	0.614	3.25E-20
TSPOAP1-AS1	PLA2G2D	protein_coding	0.614	3.25E-20
TSPOAP1-AS1	SESN1	protein_coding	0.614	2.99E-20
TSPOAP1-AS1	IKZF3	protein_coding	0.614	3.15E-20
TSPOAP1-AS1	LINGO3	protein_coding	0.615	2.58E-20
TSPOAP1-AS1	SLC9A9	protein_coding	0.615	2.51E-20
TSPOAP1-AS1	ARHGAP25	protein_coding	0.615	2.57E-20
TSPOAP1-AS1	VPREB3	protein_coding	0.615	2.47E-20
TSPOAP1-AS1	CD3E	protein_coding	0.616	2.27E-20
TSPOAP1-AS1	ARHGAP30	protein_coding	0.616	2.19E-20
TSPOAP1-AS1	GPR174	protein_coding	0.616	2.17E-20
TSPOAP1-AS1	RHOH	protein_coding	0.617	1.82E-20
TSPOAP1-AS1	PIM2	protein_coding	0.618	1.36E-20
TSPOAP1-AS1	IL10RA	protein_coding	0.619	1.34E-20
TSPOAP1-AS1	GIMAP6	protein_coding	0.619	1.21E-20
TSPOAP1-AS1	SLA2	protein_coding	0.62	9.52E-21
TSPOAP1-AS1	WDFY4	protein_coding	0.62	9.49E-21
TSPOAP1-AS1	LAX1	protein_coding	0.621	8.93E-21
TSPOAP1-AS1	MPEG1	protein_coding	0.621	8.89E-21
TSPOAP1-AS1	CD40LG	protein_coding	0.622	7.51E-21
TSPOAP1-AS1	ITK	protein_coding	0.622	6.55E-21
TSPOAP1-AS1	GRAP	protein_coding	0.623	6.26E-21
TSPOAP1-AS1	TRAF1	protein_coding	0.624	4.64E-21
TSPOAP1-AS1	CD48	protein_coding	0.625	4.47E-21
TSPOAP1-AS1	GIMAP8	protein_coding	0.625	4.06E-21
TSPOAP1-AS1	CORO1A	protein_coding	0.625	4.50E-21
TSPOAP1-AS1	TNFRSF13B	protein_coding	0.626	3.59E-21
TSPOAP1-AS1	ITGAL	protein_coding	0.626	3.41E-21
TSPOAP1-AS1	CD247	protein_coding	0.627	2.78E-21
TSPOAP1-AS1	PARP15	protein_coding	0.628	2.23E-21
TSPOAP1-AS1	TCL1A	protein_coding	0.629	1.83E-21
TSPOAP1-AS1	ZBTB32	protein_coding	0.629	1.86E-21
TSPOAP1-AS1	FYN	protein_coding	0.629	2.07E-21
TSPOAP1-AS1	LTA	protein_coding	0.63	1.69E-21
TSPOAP1-AS1	PHACTR1	protein_coding	0.631	1.25E-21
TSPOAP1-AS1	GFRA2	protein_coding	0.631	1.45E-21
TSPOAP1-AS1	CD6	protein_coding	0.631	1.43E-21
TSPOAP1-AS1	FCRLA	protein_coding	0.631	1.42E-21
TSPOAP1-AS1	LY9	protein_coding	0.631	1.40E-21
TSPOAP1-AS1	IL24	protein_coding	0.632	1.04E-21
TSPOAP1-AS1	CLEC17A	protein_coding	0.633	9.85E-22
TSPOAP1-AS1	P2RY10	protein_coding	0.633	8.63E-22
TSPOAP1-AS1	PRCD	protein_coding	0.633	8.25E-22
TSPOAP1-AS1	KBTBD8	protein_coding	0.633	9.39E-22
TSPOAP1-AS1	CD28	protein_coding	0.634	6.90E-22
TSPOAP1-AS1	EVL	protein_coding	0.636	4.87E-22
TSPOAP1-AS1	SCML4	protein_coding	0.636	5.49E-22
TSPOAP1-AS1	ZC3H12D	protein_coding	0.639	3.12E-22
TSPOAP1-AS1	CD19	protein_coding	0.639	3.11E-22
TSPOAP1-AS1	SASH3	protein_coding	0.639	3.08E-22
TSPOAP1-AS1	BLK	protein_coding	0.639	2.86E-22
TSPOAP1-AS1	FLI1	protein_coding	0.639	2.66E-22
TSPOAP1-AS1	RCSD1	protein_coding	0.639	2.75E-22
TSPOAP1-AS1	ARHGAP15	protein_coding	0.64	2.16E-22
TSPOAP1-AS1	KLRG1	protein_coding	0.641	1.90E-22
TSPOAP1-AS1	SMAP2	protein_coding	0.641	1.80E-22
TSPOAP1-AS1	AFF3	protein_coding	0.642	1.64E-22
TSPOAP1-AS1	NCR3	protein_coding	0.643	1.33E-22
TSPOAP1-AS1	FCRL2	protein_coding	0.643	1.20E-22
TSPOAP1-AS1	ZNF80	protein_coding	0.644	1.08E-22
TSPOAP1-AS1	FCRL3	protein_coding	0.644	1.03E-22
TSPOAP1-AS1	RTP5	protein_coding	0.645	8.88E-23
TSPOAP1-AS1	CELF2	protein_coding	0.647	5.84E-23
TSPOAP1-AS1	CCR7	protein_coding	0.649	4.08E-23
TSPOAP1-AS1	P2RX5-TAX1BP3	protein_coding	0.649	4.05E-23
TSPOAP1-AS1	BCL2	protein_coding	0.65	3.02E-23
TSPOAP1-AS1	ZNF101	protein_coding	0.65	3.09E-23
TSPOAP1-AS1	RBP5	protein_coding	0.652	1.89E-23
TSPOAP1-AS1	CNR2	protein_coding	0.652	2.18E-23
TSPOAP1-AS1	GPR18	protein_coding	0.652	2.13E-23
TSPOAP1-AS1	NRROS	protein_coding	0.653	1.63E-23
TSPOAP1-AS1	ARHGAP9	protein_coding	0.653	1.72E-23
TSPOAP1-AS1	FCER2	protein_coding	0.654	1.50E-23
TSPOAP1-AS1	TESPA1	protein_coding	0.654	1.50E-23
TSPOAP1-AS1	PYHIN1	protein_coding	0.654	1.49E-23
TSPOAP1-AS1	GZMM	protein_coding	0.655	1.20E-23
TSPOAP1-AS1	HSF5	protein_coding	0.656	8.56E-24
TSPOAP1-AS1	COL19A1	protein_coding	0.656	8.91E-24
TSPOAP1-AS1	CFP	protein_coding	0.656	8.75E-24
TSPOAP1-AS1	SH2D3C	protein_coding	0.657	6.73E-24
TSPOAP1-AS1	STAT4	protein_coding	0.658	6.10E-24
TSPOAP1-AS1	ICAM3	protein_coding	0.659	4.62E-24
TSPOAP1-AS1	P2RY8	protein_coding	0.659	4.75E-24
TSPOAP1-AS1	FAM78A	protein_coding	0.66	3.74E-24
TSPOAP1-AS1	TRAF3IP3	protein_coding	0.661	3.49E-24
TSPOAP1-AS1	STAP1	protein_coding	0.662	2.79E-24
TSPOAP1-AS1	CD27	protein_coding	0.663	2.17E-24
TSPOAP1-AS1	IKZF1	protein_coding	0.667	9.66E-25
TSPOAP1-AS1	SIT1	protein_coding	0.668	6.47E-25
TSPOAP1-AS1	KLHL14	protein_coding	0.669	5.68E-25
TSPOAP1-AS1	AKNA	protein_coding	0.67	4.49E-25
TSPOAP1-AS1	AC008878.3	protein_coding	0.672	3.23E-25
TSPOAP1-AS1	TTC24	protein_coding	0.672	2.99E-25
TSPOAP1-AS1	RASAL3	protein_coding	0.672	2.94E-25
TSPOAP1-AS1	FCMR	protein_coding	0.673	2.13E-25
TSPOAP1-AS1	FCRL1	protein_coding	0.673	2.10E-25
TSPOAP1-AS1	GRAP2	protein_coding	0.675	1.33E-25
TSPOAP1-AS1	CD79B	protein_coding	0.676	1.29E-25
TSPOAP1-AS1	MS4A1	protein_coding	0.677	1.04E-25
TSPOAP1-AS1	CD22	protein_coding	0.678	6.91E-26
TSPOAP1-AS1	POU2F2	protein_coding	0.679	6.26E-26
TSPOAP1-AS1	FAM129C	protein_coding	0.68	4.36E-26
TSPOAP1-AS1	GIMAP7	protein_coding	0.683	2.52E-26
TSPOAP1-AS1	TLR10	protein_coding	0.687	9.98E-27
TSPOAP1-AS1	RIPOR2	protein_coding	0.69	4.43E-27
TSPOAP1-AS1	KCNA3	protein_coding	0.69	4.43E-27
TSPOAP1-AS1	BTLA	protein_coding	0.691	3.93E-27
TSPOAP1-AS1	MAP4K1	protein_coding	0.694	1.81E-27
TSPOAP1-AS1	PRKCB	protein_coding	0.694	1.99E-27
TSPOAP1-AS1	DNASE1L3	protein_coding	0.698	5.93E-28
TSPOAP1-AS1	GP1BA	protein_coding	0.698	6.10E-28
TSPOAP1-AS1	GIMAP1	protein_coding	0.704	1.33E-28
TSPOAP1-AS1	TBC1D10C	protein_coding	0.711	2.40E-29
TSPOAP1-AS1	ZAP70	protein_coding	0.716	7.13E-30
TSPOAP1-AS1	ABCD2	protein_coding	0.716	7.54E-30
TSPOAP1-AS1	ANKRD44	protein_coding	0.72	2.56E-30
TSPOAP1-AS1	ZNF831	protein_coding	0.72	2.29E-30
TSPOAP1-AS1	CARMIL2	protein_coding	0.721	1.52E-30
TSPOAP1-AS1	PPP1R16B	protein_coding	0.721	1.74E-30
TSPOAP1-AS1	GIMAP5	protein_coding	0.732	8.22E-32
TSPOAP1-AS1	SEPT1	protein_coding	0.737	1.80E-32
TSPOAP1-AS1	RASGRP2	protein_coding	0.743	3.25E-33
TSPOAP1-AS1	NLRC3	protein_coding	0.744	2.76E-33
TSPOAP1-AS1	ACAP1	protein_coding	0.748	6.82E-34
